# Supplementary material for: Multidimensional, integrative profiling identifies BCL2L1 methylation as a predictor of MCL1 dependency in pediatric malignancies
Source: JCI Insight. 2025 Jan 23;10(2):e184601. doi: 10.1172/jci.insight.184601 (PMC11790018; doi:10.1172/jci.insight.184601)
Supplement: Supplemental table 1 [file jciinsight-10-184601-s047.xlsx]

## Sheet: Title
Supplementary Table S1. In vitro CRISPR QC summary of adult and paediatric HGG cell lines, related to Figure 1

## Sheet: QC summary
Sample	HGG subtype	NegMedian	Mapped	Gini	rep_Corr	file	coverage
PPMP058_140222_R1	Diffuse_glioma_(DIPG_DMG)	1.23443	2039965	0.1081	0.978147	14th/220820-X4A_L007/New Folder With Items/14th.count_normalized.txt	pass
PPMP058_140222_R2	Diffuse_glioma_(DIPG_DMG)	1.24861	2121203	0.1099	0.978147	14th/220820-X4A_L007/New Folder With Items/14th.count_normalized.txt	pass
HSJD_GBM_002_R1	H3G34_DHG	1.18012	7487058	0.06328	0.978497	11th/all.count_normalized.txt	pass
HSJD_GBM_002_R2	H3G34_DHG	1.19489	5600605	0.06631	0.978497	11th/all.count_normalized.txt	pass
ICR_CXJ_046_R1	H3G34_DHG	1.17831	6898481	0.0685	0.944219	11th/all.count_normalized.txt	pass
ICR_CXJ_046_R2	H3G34_DHG	1.16498	7269958	0.06775	0.944219	11th/all.count_normalized.txt	pass
KNS_42_R1	H3G34_DHG	1.31772	7275279	0.06375	0.979553	11th/all.count_normalized.txt	pass
KNS_42_R2	H3G34_DHG	1.36017	6998096	0.06574	0.979553	11th/all.count_normalized.txt	pass
OPBG_GBM_001-R1	H3G34_DHG	1.18796	9951500	0.05263	0.987446	12th/all.count_normalized.txt	pass
OPBG_GBM_001-R2	H3G34_DHG	1.18129	9529759	0.05164	0.987446	12th/all.count_normalized.txt	pass
RCH4065_R1	H3G34_DHG	1.09399	6075199	0.05644	0.978091	5th/R1/all.count_normalized.txt	pass
RCH4065_R2	H3G34_DHG	1.08598	7142687	0.05494	0.978091	5th/R1/all.count_normalized.txt	pass
7316_1763_707163_R1	H3K27M_DMG	1.08279	5642097	0.05813	0.392128	3rdBatch/200513-X2A_L005/counts/all.count_normalized.txt	pass
7316_1763_707163_R2	H3K27M_DMG	1.15947	4866564	0.06315	0.392128	3rdBatch/200513-X2A_L005/counts/all.count_normalized.txt	pass
7316_1769_992390_R1	H3K27M_DMG	1.3569	3378217	0.08502	0.996295	13batch/13batch.count_normalized.txt	pass
7316_1769_992390_R2	H3K27M_DMG	1.37104	2464173	0.08553	0.996295	13batch/13batch.count_normalized.txt	pass
7316_195_772076_R1	H3K27M_DMG	1.04575	7607158	0.05205	0.959291	12th/all.count_normalized.txt	pass
7316_195_772076_R2	H3K27M_DMG	1.08068	6538258	0.05274	0.959291	12th/all.count_normalized.txt	pass
7316_3058_569386_R1	H3K27M_DMG	1.04278	15474717	0.05586	0.938557	10th/all.count_normalized.txt	pass
7316_3058_569386_R2	H3K27M_DMG	1.00759	15302493	0.05515	0.938557	10th/all.count_normalized.txt	pass
7316_3058_592826_R1	H3K27M_DMG	0.985285	13549574	0.0412	0.991311	4thBatch/Analysis/counts/all.count_normalized.txt	pass
7316_3058_592826_R2	H3K27M_DMG	0.976194	11751941	0.04183	0.991311	4thBatch/Analysis/counts/all.count_normalized.txt	pass
7316_388_762987_R1	H3K27M_DMG	1.09054	6758874	0.05745	0.94647	3rdBatch/200513-X2A_L005/counts/all.count_normalized.txt	pass
7316_388_762987_R2	H3K27M_DMG	1.07573	6979244	0.05796	0.94647	3rdBatch/200513-X2A_L005/counts/all.count_normalized.txt	pass
7316_6349_969959_R1	H3K27M_DMG	1.27348	6619441	0.07841	0.977138	11th/all.count_normalized.txt	pass
7316_6349_969959_R2	H3K27M_DMG	1.30388	6381099	0.07896	0.977138	11th/all.count_normalized.txt	pass
7316_6475_1083327_R1	H3K27M_DMG	1.592	6170133	0.0922	0.955182	12th/all.count_normalized.txt	pass
7316_6475_1083327_R2	H3K27M_DMG	1.64007	4771476	0.09893	0.955182	12th/all.count_normalized.txt	pass
BT245_R1	H3K27M_DMG	1.07591	689930	0.06746	0.97214	7thBatch/201218-X4A_L008/R1/Analysis/all.count_normalized.txt	pass
BT245_R2	H3K27M_DMG	1.07497	551477	0.069	0.97214	7thBatch/201218-X4A_L008/R1/Analysis/all.count_normalized.txt	pass
HGG080318_R1	H3K27M_DMG	1.08641	2138448	0.06204	0.936317	8TH/all.count_normalized.txt	pass
HGG080318_R2	H3K27M_DMG	1.08878	2467122	0.06121	0.936317	8TH/all.count_normalized.txt	pass
HSJD_DIPG_007_R1	H3K27M_DMG	1.05779	7345084	0.1289	0.203608	12th/all.count_normalized.txt	pass
HSJD_DIPG_007_R2	H3K27M_DMG	1.01047	7563973	0.1282	0.203608	12th/all.count_normalized.txt	pass
ICR_B184_2D_R1	H3K27M_DMG	1.0981	8454384	0.05794	0.869107	12th/all.count_normalized.txt	pass
ICR_B184_2D_R2	H3K27M_DMG	1.11909	11174779	0.05474	0.869107	12th/all.count_normalized.txt	pass
ICR_B301_2D_R1	H3K27M_DMG	1.24645	11523330	0.06156	0.989717	12th/all.count_normalized.txt	pass
ICR_B301_2D_R2	H3K27M_DMG	1.23537	9891460	0.06292	0.989717	12th/all.count_normalized.txt	pass
JHH_DIPG_1_R1	H3K27M_DMG	1.12171	14451876	0.0542	0.949884	10th/all.count_normalized.txt	pass
JHH_DIPG_1_R2	H3K27M_DMG	1.10584	14500742	0.05425	0.949884	10th/all.count_normalized.txt	pass
JHH_DIPG_2J_R1	H3K27M_DMG	1.50268	9582032	0.06712	0.947364	10th/all.count_normalized.txt	pass
JHH_DIPG_2J_R2	H3K27M_DMG	1.47129	10716921	0.06592	0.947364	10th/all.count_normalized.txt	pass
JUMP4_R1	H3K27M_DMG	1.48383	14292790	0.07859	0.978425	10th/all.count_normalized.txt	pass
JUMP4_R2	H3K27M_DMG	1.46701	16307798	0.07788	0.978425	10th/all.count_normalized.txt	pass
P002306_R1	H3K27M_DMG	1.13559	10472228	0.06747	0.957544	10th/all.count_normalized.txt	pass
P002306_R2	H3K27M_DMG	1.19907	11184567	0.06594	0.957544	10th/all.count_normalized.txt	pass
P005306_R1	H3K27M_DMG	1.57724	8920842	0.09432	0.863663	11th/all.count_normalized.txt	pass
P005306_R2	H3K27M_DMG	1.46181	8051659	0.09907	0.863663	11th/all.count_normalized.txt	pass
P005401_R1	H3K27M_DMG	1.20205	2626863	0.06933	0.982171	7thBatch/201218-X4A_L008/R1/Analysis/all.count_normalized.txt	pass
P005401_R2	H3K27M_DMG	1.20226	3447423	0.06605	0.982171	7thBatch/201218-X4A_L008/R1/Analysis/all.count_normalized.txt	pass
PBT22FHTC_R1	H3K27M_DMG	1.06293	4490716	0.0702	0.958475	13batch/13batch.count_normalized.txt	pass
PBT22FHTC_R2	H3K27M_DMG	1.04996	4087903	0.07058	0.958475	13batch/13batch.count_normalized.txt	pass
PBT29FHTC_R1	H3K27M_DMG	1.24183	3045628	0.09104	0.978659	13batch/13batch.count_normalized.txt	pass
PBT29FHTC_R2	H3K27M_DMG	1.24613	4122832	0.08992	0.978659	13batch/13batch.count_normalized.txt	pass
RA055_R1	H3K27M_DMG	1.23171	1763590	0.08122	0.94659	6th/fastq/all.count_normalized.txt	pass
RA055_R2	H3K27M_DMG	1.21442	772125	0.08907	0.94659	6th/fastq/all.count_normalized.txt	pass
SF7761_R1	H3K27M_DMG	1.23788	6656270	0.07727	0.987727	11th/all.count_normalized.txt	pass
SF7761_R2	H3K27M_DMG	1.26497	6900299	0.07705	0.987727	11th/all.count_normalized.txt	pass
SF8628_R1	H3K27M_DMG	1.14393	9527389	0.0635	0.933886	10th/all.count_normalized.txt	pass
SF8628_R2	H3K27M_DMG	1.19517	8608593	0.06439	0.933886	10th/all.count_normalized.txt	pass
SU_DIPG_13_R1	H3K27M_DMG	1.09615	4414041	0.05396	0.936008	1stBatch/FirstBatch/SeparateReplicatesAnalysis/DIPG13/results/count/all.count_normalized.txt	pass
SU_DIPG_13_R2	H3K27M_DMG	1.06236	4402257	0.05474	0.936008	1stBatch/FirstBatch/SeparateReplicatesAnalysis/DIPG13/results/count/all.count_normalized.txt	pass
SU_DIPG_17_R1	H3K27M_DMG	1.1109	4622510	0.05817	0.942291	1stBatch/FirstBatch/SeparateReplicatesAnalysis/DIPG17/results/count/all.count_normalized.txt	pass
SU_DIPG_17_R2	H3K27M_DMG	1.08499	4764239	0.05652	0.942291	1stBatch/FirstBatch/SeparateReplicatesAnalysis/DIPG17/results/count/all.count_normalized.txt	pass
SU_DIPG_19_R1	H3K27M_DMG	1.24641	3166553	0.06929	0.946225	8TH/all.count_normalized.txt	pass
SU_DIPG_19_R2	H3K27M_DMG	1.23666	3401710	0.07349	0.946225	8TH/all.count_normalized.txt	pass
SU_DIPG_21_R1	H3K27M_DMG	1.10873	10724578	0.04721	0.985321	10th/all.count_normalized.txt	pass
SU_DIPG_21_R2	H3K27M_DMG	1.12351	10770597	0.04737	0.985321	10th/all.count_normalized.txt	pass
SU_DIPG_29_R1	H3K27M_DMG	1.3786	4360878	0.1066	0.675253	7thBatch/201218-X4A_L008/R1/Analysis/all.count_normalized.txt	pass
SU_DIPG_29_R2	H3K27M_DMG	1.36934	4187565	0.1084	0.675253	7thBatch/201218-X4A_L008/R1/Analysis/all.count_normalized.txt	pass
SU_DIPG_33_R1	H3K27M_DMG	1.1339	4405154	0.07099	0.96679	1stBatch/FirstBatch/SeparateReplicatesAnalysis/DIPG33/results/count/all.count_normalized.txt	pass
SU_DIPG_33_R2	H3K27M_DMG	1.15149	4078032	0.07277	0.96679	1stBatch/FirstBatch/SeparateReplicatesAnalysis/DIPG33/results/count/all.count_normalized.txt	pass
SU_DIPG_35_R1	H3K27M_DMG	1.09967	3862184	0.05765	0.966612	8TH/all.count_normalized.txt	pass
SU_DIPG_35_R2	H3K27M_DMG	1.10558	4505399	0.05655	0.966612	8TH/all.count_normalized.txt	pass
SU_DIPG_36_R1	H3K27M_DMG	1.29116	3809778	0.07853	0.872671	5th/R1/all.count_normalized.txt	pass
SU_DIPG_36_R2	H3K27M_DMG	1.2573	3076894	0.08148	0.872671	5th/R1/all.count_normalized.txt	pass
SU_DIPG_4_R1	H3K27M_DMG	1.43886	6017959	0.09219	0.901177	5th/R1/all.count_normalized.txt	pass
SU_DIPG_4_R2	H3K27M_DMG	1.43778	6080578	0.09122	0.901177	5th/R1/all.count_normalized.txt	pass
SUDIPG_6_R1	H3K27M_DMG	1.14187	10873574	0.05519	0.94325	2ndBatch/SeparateReplicates/SUDIPG6/count/all.count_normalized.txt	pass
SUDIPG_6_R2	H3K27M_DMG	1.13625	11099518	0.05655	0.94325	2ndBatch/SeparateReplicates/SUDIPG6/count/all.count_normalized.txt	pass
SU-DIPG24_R1	H3K27M_DMG	1.06581	4072581	0.05304	0.95585	6th/fastq/all.count_normalized.txt	pass
SU-DIPG24_R2	H3K27M_DMG	1.09299	1251660	0.06411	0.95585	6th/fastq/all.count_normalized.txt	pass
SU-DIPG25_R1	H3K27M_DMG	0.975669	3237472	0.05275	0.966593	6th/fastq/all.count_normalized.txt	pass
SU-DIPG25_R2	H3K27M_DMG	1.00458	2248107	0.05527	0.966593	6th/fastq/all.count_normalized.txt	pass
SUPSCG1_R1	H3K27M_DMG	1.19981	4052937	0.09452	0.565167	3rdBatch/200513-X2A_L005/counts/all.count_normalized.txt	pass
SUPSCG1_R2	H3K27M_DMG	1.29615	4539252	0.09016	0.565167	3rdBatch/200513-X2A_L005/counts/all.count_normalized.txt	pass
VUMC_10_R1	H3K27M_DMG	1.02188	6382088	0.04855	0.986216	7thBatch/201218-X4A_L008/R1/Analysis/all.count_normalized.txt	pass
VUMC_10_R2	H3K27M_DMG	1.01577	6154711	0.04826	0.986216	7thBatch/201218-X4A_L008/R1/Analysis/all.count_normalized.txt	pass
VUMC_A_R1	H3K27M_DMG	1.017	14778247	0.0415	0.971184	10th/all.count_normalized.txt	pass
VUMC_A_R2	H3K27M_DMG	1.00561	17108625	0.04188	0.971184	10th/all.count_normalized.txt	pass
ICR_B181_2D_R1	H3K27M_DMG	0.990169	1975462	0.06459	0.36877	15_16/16_B20/all.count_normalized.txt	pass
ICR_B181_2D_R2	H3K27M_DMG	0.961937	2344547	0.06736	0.36877	15_16/16_B20/all.count_normalized.txt	pass
7316_1746_1066175_R1	H3WT_HGG	1.14038	2322790	0.07826	0.979964	14th/220820-X4A_L007/New Folder With Items/14th.count_normalized.txt	pass
7316_1746_1066175_R2	H3WT_HGG	1.13944	2122776	0.08079	0.979964	14th/220820-X4A_L007/New Folder With Items/14th.count_normalized.txt	pass
7316_5335_1034217_R1	H3WT_HGG	1.33813	1546504	0.08533	0.0288465	12th/all.count_normalized.txt	pass
7316_5335_1034217_R2	H3WT_HGG	1.34997	1962627	0.08341	0.0288465	12th/all.count_normalized.txt	pass
7316_5335_1034305_R1	H3WT_HGG	1.30322	1626669	0.09832	0.967394	14th/220820-X4A_L007/New Folder With Items/14th.count_normalized.txt	pass
7316_5335_1034305_R2	H3WT_HGG	1.29825	1716106	0.09907	0.967394	14th/220820-X4A_L007/New Folder With Items/14th.count_normalized.txt	pass
CHLA_200_R1	H3WT_HGG	1.67172	13550534	0.07798	0.953349	10th/all.count_normalized.txt	pass
CHLA_200_R2	H3WT_HGG	1.7217	14624665	0.07739	0.953349	10th/all.count_normalized.txt	pass
CNMC760XD_R1	H3WT_HGG	1.25867	4631900	0.07307	0.988945	11th/all.count_normalized.txt	pass
CNMC760XD_R2	H3WT_HGG	1.24898	6176352	0.06955	0.988945	11th/all.count_normalized.txt	pass
GBM511_R1	H3WT_HGG	1.03829	9245719	0.04441	0.975296	4thBatch/Analysis/counts/all.count_normalized.txt	pass
GBM511_R2	H3WT_HGG	1.01656	8039667	0.04429	0.975296	4thBatch/Analysis/counts/all.count_normalized.txt	pass
ICR_CXJ_001_R1	H3WT_HGG	1.35563	7308891	0.07384	0.959717	11th/all.count_normalized.txt	pass
ICR_CXJ_001_R2	H3WT_HGG	1.37063	7283844	0.07348	0.959717	11th/all.count_normalized.txt	pass
PBT04FHTC_R1	H3WT_HGG	1.48142	7805030	0.1256	0.844384	10th/all.count_normalized.txt	pass
PBT04FHTC_R2	H3WT_HGG	1.43515	11345819	0.1216	0.844384	10th/all.count_normalized.txt	pass
PBT05FHTC_R1	H3WT_HGG	1.4876	10758984	0.08829	0.845393	10th/all.count_normalized.txt	pass
PBT05FHTC_R2	H3WT_HGG	1.42006	11373615	0.08612	0.845393	10th/all.count_normalized.txt	pass
RA002_R1	H3WT_HGG	1.26281	1198309	0.08124	0.874038	6th/fastq/all.count_normalized.txt	pass
RA002_R2	H3WT_HGG	1.26625	527224	0.09494	0.874038	6th/fastq/all.count_normalized.txt	pass
SF188_R1	H3WT_HGG	1.2557	13312227	0.07221	0.989567	10th/all.count_normalized.txt	pass
SF188_R2	H3WT_HGG	1.27415	13657870	0.07214	0.989567	10th/all.count_normalized.txt	pass
SJGBM2_R1	H3WT_HGG	1.21211	12883549	0.06862	0.784057	4thBatch/Analysis/counts/all.count_normalized.txt	pass
SJGBM2_R2	H3WT_HGG	1.11952	12022300	0.06846	0.784057	4thBatch/Analysis/counts/all.count_normalized.txt	pass
SUPSCGBM2_R1	H3WT_HGG	1.14842	4284567	0.06947	0.988982	3rdBatch/200513-X2A_L005/counts/all.count_normalized.txt	pass
SUPSCGBM2_R2	H3WT_HGG	1.12679	5325369	0.06726	0.988982	3rdBatch/200513-X2A_L005/counts/all.count_normalized.txt	pass
A172_R1	High_Grade_Glioma_adult	1.28015	11362038	0.06794	0.981986	4thBatch/Analysis/counts/all.count_normalized.txt	pass
A172_R2	High_Grade_Glioma_adult	1.24299	9665984	0.06857	0.981986	4thBatch/Analysis/counts/all.count_normalized.txt	pass
BAH1_R1	High_Grade_Glioma_adult	1.18427	5986562	0.05547	0.940707	3rdBatch/200513-X2A_L005/counts/all.count_normalized.txt	pass
BAH1_R2	High_Grade_Glioma_adult	1.21267	6971271	0.05542	0.940707	3rdBatch/200513-X2A_L005/counts/all.count_normalized.txt	pass
GBM39_R1	High_Grade_Glioma_adult	1.27649	1937160	0.07497	0.911947	6th/fastq/all.count_normalized.txt	pass
GBM39_R2	High_Grade_Glioma_adult	1.23629	692751	0.08566	0.911947	6th/fastq/all.count_normalized.txt	pass
GBM6_R1	High_Grade_Glioma_adult	1.00121	6374912	0.04678	0.953141	3rdBatch/200513-X2A_L005/counts/all.count_normalized.txt	pass
GBM6_R2	High_Grade_Glioma_adult	0.975346	4672389	0.05093	0.953141	3rdBatch/200513-X2A_L005/counts/all.count_normalized.txt	pass
GBML1_R1	High_Grade_Glioma_adult	1.07783	5798966	0.05477	0.864508	3rdBatch/200513-X2A_L005/counts/all.count_normalized.txt	pass
GBML1_R2	High_Grade_Glioma_adult	1.05785	5462432	0.05462	0.864508	3rdBatch/200513-X2A_L005/counts/all.count_normalized.txt	pass
OSL1_R1	High_Grade_Glioma_adult	1.10254	11946462	0.04457	0.985492	4thBatch/Analysis/counts/all.count_normalized.txt	pass
OSL1_R2	High_Grade_Glioma_adult	1.08177	12576164	0.04375	0.985492	4thBatch/Analysis/counts/all.count_normalized.txt	pass
RN1_R1	High_Grade_Glioma_adult	1.04461	2195822	0.05583	0.986934	7thBatch/201218-X4A_L008/R1/Analysis/all.count_normalized.txt	pass
RN1_R2	High_Grade_Glioma_adult	1.0564	3205622	0.05311	0.986934	7thBatch/201218-X4A_L008/R1/Analysis/all.count_normalized.txt	pass
RR2_R1	High_Grade_Glioma_adult	1.12853	9313734	0.04742	0.976033	10th/all.count_normalized.txt	pass
RR2_R2	High_Grade_Glioma_adult	1.15498	9577281	0.0487	0.976033	10th/all.count_normalized.txt	pass
U118MG_R1	High_Grade_Glioma_adult	1.3016	7807789	0.08195	0.935588	3rdBatch/200513-X2A_L005/counts/all.count_normalized.txt	pass
U118MG_R2	High_Grade_Glioma_adult	1.27543	8119685	0.08162	0.935588	3rdBatch/200513-X2A_L005/counts/all.count_normalized.txt	pass
U87MG_R1	High_Grade_Glioma_adult	1.19861	8209990	0.05967	0.959887	3rdBatch/200513-X2A_L005/counts/all.count_normalized.txt	pass
U87MG_R2	High_Grade_Glioma_adult	1.1688	8740390	0.05588	0.959887	3rdBatch/200513-X2A_L005/counts/all.count_normalized.txt	pass
WK1_R1	High_Grade_Glioma_adult	0.902359	6673384	0.05562	0.841541	4thBatch/Analysis/counts/all.count_normalized.txt	pass
WK1_R2	High_Grade_Glioma_adult	0.90448	7029543	0.05288	0.841541	4thBatch/Analysis/counts/all.count_normalized.txt	pass
VUMC_11_R1	H3WT_HGG	1.16731	3389591	0.07386	0.966391	13batch/13batch.count_normalized.txt	pass
VUMC_11_R2	H3WT_HGG	1.20803	3250465	0.07708	0.966391	13batch/13batch.count_normalized.txt	pass
ICR_B169_2D_R1	H3WT_HGG	1.38915	1091626	0.1122	0.977923	15_16/15_B17/all.count_normalized.txt	pass
ICR_B169_2D_R2	H3WT_HGG	1.35629	1184803	0.1101	0.977923	15_16/15_B17/all.count_normalized.txt	pass
ICR_CXJ_017_2D_R1	H3WT_HGG	1.16385	2151051	0.06558	0.971885	15_16/16_B20/all.count_normalized.txt	pass
ICR_CXJ_017_2D_R2	H3WT_HGG	1.13736	1803662	0.06527	0.971885	15_16/16_B20/all.count_normalized.txt	pass
ICR_CXJ_015_3D_R1	H3WT_HGG	1.50252	6014224	0.1247	0.792122	17th_B21/all.count_normalized.txt	pass
ICR_CXJ_015_3D_R2	H3WT_HGG	1.69099	4753007	0.1252	0.792122	17th_B21/all.count_normalized.txt	pass
P007401_R1	H3WT_HGG	1.13204	1391335	0.07475	0.971316	15_16/15_B17/all.count_normalized.txt	pass
P007401_R2	H3WT_HGG	1.12153	1647899	0.07436	0.971316	15_16/15_B17/all.count_normalized.txt	pass
BT237_R1	H3WT_HGG	1.27614	5584147	0.06586	0.969109	17th_B21/all.count_normalized.txt	pass
BT237_R2	H3WT_HGG	1.23711	5247295	0.06628	0.969109	17th_B21/all.count_normalized.txt	pass
