# Supplementary material for: Multidimensional, integrative profiling identifies BCL2L1 methylation as a predictor of MCL1 dependency in pediatric malignancies
Source: JCI Insight. 2025 Jan 23;10(2):e184601. doi: 10.1172/jci.insight.184601 (PMC11790018; doi:10.1172/jci.insight.184601)
Supplement: Supplemental table 2 [file jciinsight-10-184601-s048.xlsx]

## Sheet: Title
Supplementary Table S2. Layout and diagnosis of cores in adult and paediatric tissue microarrays (TMAs), related to Figure 1

## Sheet: Adult TMA
					COLUMN
					1	2	3	4	5	6	7	8	9	9
			ROW	1	Malignant	Malignant	Malignant	Malignant	Malignant	Malignant	Malignant	Malignant	Malignant	Malignant
				2	Malignant	Malignant	Malignant	Malignant	Malignant	Malignant	Malignant	Malignant	Malignant	Malignant
				3	Malignant	Malignant	Malignant	Malignant	Malignant	Malignant	Malignant	Malignant	Malignant	Malignant
				4	Malignant	Malignant	Malignant	Malignant	Malignant	Malignant	Malignant	Malignant	Malignant	Malignant
				5	Malignant	Malignant	Malignant	Malignant	Malignant	Malignant	Malignant	Malignant	Malignant	Malignant
				6	Malignant	Malignant	Malignant	Malignant	Malignant	Malignant	Malignant	Malignant	Malignant	Malignant
				7	Malignant	Malignant	Malignant	Malignant	Malignant	Malignant	Malignant	Malignant	Malignant	Malignant
				8	Normal	Normal	Normal	Normal	Normal	Normal	Normal	Normal	Normal	Normal	Malignant
				Colour legends
				Malignant tumour
				Normal tissue
Position	Age	Diagnosis
A1	47	Glioblastoma multiforme (GBM)
A2	47	Glioblastoma multiforme (GBM)
A3	51	Glioblastoma multiforme (GBM)
A4	51	Glioblastoma multiforme (GBM)
A5	52	Glioblastoma
A6	52	Glioblastoma
A7	1	Epithelioid glioblastoma (Ep-GBM)
A8	1	Epithelioid glioblastoma (Ep-GBM)
A9	42	Glioblastoma multiforme (GBM)
A10	42	Glioblastoma multiforme (GBM)
B1	33	Glioblastoma (sparse)
B2	33	Glioblastoma multiforme (GBM)
B3	8	Epithelioid glioblastoma (Ep-GBM)
B4	8	Epithelioid glioblastoma (Ep-GBM)
B5	59	Giant cell glioblastoma multiforme (gcGBM)
B6	59	Giant cell glioblastoma multiforme (gcGBM)
B7	17	Epithelioid glioblastoma (Ep-GBM)
B8	17	Epithelioid glioblastoma (Ep-GBM)
B9	52	Primitive neuronal components of glioblastoma (GBM-PNC)
B10	52	Primitive neuronal components of glioblastoma (GBM-PNC)
C1	23	Epithelioid glioblastoma (Ep-GBM)
C2	23	Epithelioid glioblastoma (Ep-GBM)
C3	61	Glioblastoma
C4	61	Glioblastoma
C5	40	Glioblastoma multiforme (GBM)
C6	40	Glioblastoma multiforme (GBM)
C7	59	Glioblastoma multiforme (GBM) (sparse)
C8	59	Glioblastoma multiforme (GBM)
C9	22	Glioblastoma multiforme (GBM)
C10	22	Glioblastoma multiforme (GBM)
D1	63	Glioblastoma
D2	63	Glioblastoma
D3	38	Glioblastoma multiforme (GBM)
D4	38	Glioblastoma multiforme (GBM)
D5	66	Glioblastoma multiforme (GBM)
D6	66	Glioblastoma multiforme (GBM)
D7	65	Glioblastoma multiforme (GBM)
D8	65	Glioblastoma multiforme (GBM)
D9	43	Glioblastoma
D10	43	Glioblastoma (sparse)
E1	36	Glioblastoma
E2	36	Glioblastoma
E3	20	Glioblastoma
E4	20	Glioblastoma
E5	22	Giant cell glioblastoma multiforme (gcGBM)
E6	22	Giant cell glioblastoma multiforme (gcGBM)
E7	54	Glioblastoma multiforme (GBM)
E8	54	Glioblastoma multiforme (GBM)
E9	44	Epithelioid glioblastoma (Ep-GBM)
E10	44	Epithelioid glioblastoma (Ep-GBM)
F1	80	Glioblastoma
F2	80	Glioblastoma
F3	44	Glioblastoma multiforme (GBM)
F4	44	Glioblastoma multiforme (GBM)
F5	51	Glioblastoma multiforme (GBM)
F6	51	Glioblastoma multiforme (GBM)
F7	32	Glioblastoma multiforme (GBM)
F8	32	Glioblastoma multiforme (GBM)
F9	48	Glioblastoma
F10	58	Glioblastoma
G1	47	Glioblastoma multiforme (GBM)
G2	47	Glioblastoma multiforme (GBM)
G3	40	Glioblastoma
G4	40	Glioblastoma
G5	57	Glioblastoma (sparse)
G6	57	Glioblastoma (sparse)
G7	51	Glioblastoma multiforme (GBM)
G8	51	Glioblastoma multiforme (GBM)
G9	33	Glioblastoma multiforme (GBM)
G10	33	Glioblastoma multiforme (GBM)
H1	50	Cerebrum tissue
H2	50	Cerebrum tissue
H3	42	Cerebrum tissue
H4	42	Cerebrum tissue
H5	35	Cerebrum tissue
H6	35	Cerebrum tissue
H7	24	Cerebrum tissue
H8	24	Cerebrum tissue
H9	49	Cerebrum tissue
H10	49	Cerebrum tissue
H11	42	Pheochromocytoma (tissue marker)

## Sheet: Paediatric TMA
			COLUMN
			1	2	3	4	5	6	7	8	9			10	11	12	13	14	15	16	17	18
	ROW	1	PC18-795-100	PC18-795-1	PC18-795-1	PC18-795-2	PC18-795-2	PC18-795-3	PC18-795-3	PC18-795-4	PC18-795-4			PC18-795-100	PC18-795-49	PC18-795-49	PC18-795-50	PC18-795-50	PC18-795-51	PC18-795-51	PC18-795-52	PC18-795-52
		2	PC18-795-5	PC18-795-5	PC18-795-6	PC18-795-6	PC18-795-100	PC18-795-7	PC18-795-7	PC18-795-8	PC18-795-8			PC18-795-53	PC18-795-53	PC18-795-54	PC18-795-54	PC18-795-100	PC18-795-55	PC18-795-55	PC18-795-56	PC18-795-56
		3	PC18-795-9	PC18-795-9	PC18-795-10	PC18-795-10	PC18-795-100	PC18-795-11	PC18-795-11	PC18-795-12	PC18-795-12			PC18-795-57	PC18-795-57	PC18-795-58	PC18-795-58	PC18-795-100	PC18-795-59	PC18-795-59	PC18-795-60	PC18-795-60
		4	PC18-795-13	PC18-795-13	PC18-795-14	PC18-795-14	PC18-795-100	PC18-795-15	PC18-795-15	PC18-795-16	PC18-795-16			PC18-795-61	PC18-795-61	PC18-795-62	PC18-795-62	PC18-795-100	PC18-795-63	PC18-795-63	PC18-795-64	PC18-795-64
		5	PC18-795-17	PC18-795-17	PC18-795-18	PC18-795-18	PC18-795-100	PC18-795-19	PC18-795-19	PC18-795-20	PC18-795-20			PC18-795-65	PC18-795-65	PC18-795-66	PC18-795-66	PC18-795-100	PC18-795-67	PC18-795-67	PC18-795-68	PC18-795-68
		6	PC18-795-21	PC18-795-21	PC18-795-22	PC18-795-22	PC18-795-100	PC18-795-23	PC18-795-23	PC18-795-24	PC18-795-24			PC18-795-69	PC18-795-69	PC18-795-70	PC18-795-70	PC18-795-100	PC18-795-71	PC18-795-71	PC18-795-72	PC18-795-72
		7	PC18-795-25	PC18-795-25	PC18-795-26	PC18-795-26	PC18-795-100	PC18-795-27	PC18-795-27	PC18-795-28	PC18-795-28			PC18-795-73	PC18-795-73	PC18-795-74	PC18-795-74	PC18-795-100	PC18-795-75	PC18-795-75	PC18-795-76	PC18-795-76
		8	PC18-795-29	PC18-795-29	PC18-795-30	PC18-795-30	PC18-795-100	PC18-795-31	PC18-795-31	PC18-795-32	PC18-795-32			PC18-795-77	PC18-795-77	PC18-795-78	PC18-795-78	PC18-795-100	PC18-795-79	PC18-795-79	PC18-795-80	PC18-795-80
		9	PC18-795-33	PC18-795-33	PC18-795-34	PC18-795-34	PC18-795-100	PC18-795-35	PC18-795-35	PC18-795-36	PC18-795-36			PC18-795-81	PC18-795-81	PC18-795-82	PC18-795-82	PC18-795-100	PC18-795-83	PC18-795-83	PC18-795-84	PC18-795-84
		10	PC18-795-37	PC18-795-37	PC18-795-38	PC18-795-38	PC18-795-100	PC18-795-39	PC18-795-39	PC18-795-40	PC18-795-40			PC18-795-85	PC18-795-85	PC18-795-86	PC18-795-86	PC18-795-100	PC18-795-87	PC18-795-87	PC18-795-88	PC18-795-88
		11	PC18-795-41	PC18-795-41	PC18-795-42	PC18-795-42	PC18-795-100	PC18-795-43	PC18-795-43	PC18-795-44	PC18-795-44			PC18-795-89	PC18-795-89	PC18-795-90	PC18-795-90	PC18-795-100	PC18-795-91	PC18-795-91	PC18-795-92	PC18-795-92
		12	PC18-795-45	PC18-795-45	PC18-795-46	PC18-795-46	PC18-795-100	PC18-795-47	PC18-795-47					PC18-795-93	PC18-795-93	PC18-795-94	PC18-795-94	PC18-795-100	PC18-795-95	PC18-795-95
		13	PC18-795-48	PC18-795-48	PC18-795-96	PC18-795-96	PC18-795-100	PC18-795-97	PC18-795-97					PC18-795-96	PC18-795-96	PC18-795-97	PC18-795-97	PC18-795-100	PC18-795-98	PC18-795-98
		14	PC18-795-98	PC18-795-98	PC18-795-99	PC18-795-99	PC18-795-100							PC18-795-99	PC18-795-99
		Color Legends
		Hu Placenta
		Control Tissues
		High Grade Glioma
UID	Diagnosis
PC18-795-1	Glioblastoma (GBM)
PC18-795-2	High Grade Glioma
PC18-795-3	GBM
PC18-795-4	Recurrent anaplasic astrocytoma
PC18-795-5	Congenital GBM, ETV6-NTRK3 fusion
PC18-795-6	Recurrent anaplasic astrocytoma, post radiation, previous S06-1790
PC18-795-7	Malignant glioma
PC18-795-8	GBM , recurrent post radiation
PC18-795-9	Glial tumor
PC18-795-10	Malignant glioma
PC18-795-11	Malignant glioma
PC18-795-12	PNET
PC18-795-13	Anaplastic astrocytoma with giant cells
PC18-795-14	Ependymoblastoma/PNET
PC18-795-15	GBM
PC18-795-16	Medulloblasoma
PC18-795-17	GBM
PC18-795-18	GBM
PC18-795-19	GBM
PC18-795-20	Malignant glioma
PC18-795-21	PNET
PC18-795-22	Glioblastoma Multiforme
PC18-795-23	Malignant glioma
PC18-795-24	Anaplastic astrocytoma
PC18-795-25	Medulloblasoma
PC18-795-26	Anaplastic Astrocytoma
PC18-795-27	PNET
PC18-795-28	GBM
PC18-795-29	GBM
PC18-795-30	GBM
PC18-795-31	GBM
PC18-795-32	PNET
PC18-795-33	PNET
PC18-795-34	Glioblastoma
PC18-795-35	Anaplastic Astrocytoma
PC18-795-36	Medulloblasoma
PC18-795-37	Anaplastic Astrocytoma
PC18-795-38	GBM
PC18-795-39	GBM
PC18-795-40	PNET/Pineoblastoma
PC18-795-41	Anaplastic Astrocytoma
PC18-795-42	PNET
PC18-795-43	Anaplastic Astrocytoma
PC18-795-44	Anaplastic Astrocytoma
PC18-795-45	PNET
PC18-795-46	Recurrent ependymoma
PC18-795-47	PNET
PC18-795-48	Recurrent PXA with anaplastic features
PC18-795-49	Anaplastic Astrocytoma
PC18-795-50	GBM
PC18-795-51	Anaplastic Astrocytoma
PC18-795-52	GBM
PC18-795-53	GBM
PC18-795-54	Pineoblastoma/PNET
PC18-795-55	GBM
PC18-795-56	GBM
PC18-795-57	Anaplastic Astrocytoma
PC18-795-58	Anaplastic Ependymoma
PC18-795-59	Anaplastic Astrocytoma
PC18-795-60	Anaplastic Astrocytoma
PC18-795-61	Anaplastic Astrocytoma
PC18-795-62	Anaplastic Astrocytoma
PC18-795-63	GBM
PC18-795-64	DIFFUSE MIDLINE GLIOMA used for H3k27 M control
PC18-795-65	Anaplastic Astrocytoma
PC18-795-66	DIFFUSE MIDLINE GLIOMA used for H3k27 M control
PC18-795-67	Malignant PXA multiple time recurrent
PC18-795-68	Anaplastic astrocytoma
PC18-795-69	DIFFUSE MIDLINE GLIOMA
PC18-795-70	DIFFUSE MIDLINE GLIOMA
PC18-795-71	Recurrent tumor than S16-1801
PC18-795-72	High grade glial tumor
PC18-795-73	BCOR TUMOR
PC18-795-74	Anaplastic Astrocytoma
PC18-795-75	High Grade Glioma
PC18-795-76	GBM
PC18-795-77	Anaplastic Astrocytoma
PC18-795-78	GBM
PC18-795-79	Anaplastic PXA
PC18-795-80	Pineoblastoma
PC18-795-81	IDH-1 MUTATED
PC18-795-82	GBM
PC18-795-83	PINEOBLASTOMA
PC18-795-84	High Grade Astrocytoma
PC18-795-85	OLIG
PC18-795-86	High Grade Astrocytoma
PC18-795-87	GBM
PC18-795-88	Anaplastic PXA
PC18-795-89	LGG
PC18-795-90	GBM
PC18-795-91	CB ASTROCYTOMA
PC18-795-92	AT/RT
PC18-795-93	A PXA
PC18-795-94	AT/RT
PC18-795-95	Diffuse Midline glioma
PC18-795-96	Hu Tonsil Ctrl
PC18-795-97	Hu Testis Ctrl
PC18-795-98	Hu Brst Adenocarcinoma Ctrl
PC18-795-99	Hu Brst CA Ctrl 2
PC18-795-100	Hu Placenta Ctrl
