# Supplementary material for: Multidimensional, integrative profiling identifies BCL2L1 methylation as a predictor of MCL1 dependency in pediatric malignancies
Source: JCI Insight. 2025 Jan 23;10(2):e184601. doi: 10.1172/jci.insight.184601 (PMC11790018; doi:10.1172/jci.insight.184601)
Supplement: Supplemental table 3 [file jciinsight-10-184601-s049.xlsx]

## Sheet: Title
Supplementary Table S3. Random Forest (RF) featutes of AZD5991 response in HGG, related to Figure 3

## Sheet: RF Features
Features	RF importance mean	RF importance standard deviation	RF importance stability	Rank	MSE	MSE.se	R2	Pearson score	Annotation	Feature type
VAC14	0.0222101	0.00564546	1	1	3920.54	1007.27	0.142847	0.348058	#N/A	RNA
RPS4X	0.0190303	0.00648369	1	2	3920.54	1007.27	0.142847	0.348058	#N/A	RNA
cg19320816	0.0166998	0.00583281	1	3	3920.54	1007.27	0.142847	0.348058	HFE;HFE;HFE;HFE;HFE;HFE;HFE;HFE;HFE	Methylation
cg04156555	0.0163619	0.00295186	1	4	3920.54	1007.27	0.142847	0.348058	HFE;HFE;HFE;HFE;HFE;HFE;HFE;HFE;HFE;HFE	Methylation
FAM216A	0.0157849	0.00511316	1	5	3920.54	1007.27	0.142847	0.348058	#N/A	RNA
cg03917666	0.0126847	0.0069615	0.9	6	3920.54	1007.27	0.142847	0.348058	0	Methylation
cg00300298	0.0122789	0.0063549	1	7	3920.54	1007.27	0.142847	0.348058	BCL2L1;BCL2L1	Methylation
ZNF234	0.0116252	0.00387363	0.8	8	3920.54	1007.27	0.142847	0.348058	#N/A	RNA
FAM111A	0.0114839	0.00392599	0.8	9	3920.54	1007.27	0.142847	0.348058	#N/A	RNA
TMEM54	0.0105696	0.00248365	0.6	10	3920.54	1007.27	0.142847	0.348058	#N/A	RNA
ATP5E	0.0104072	0.00585211	0.8	11	3920.54	1007.27	0.142847	0.348058	#N/A	RNA
KLHL23	0.00969544	0.00288133	1	12	3920.54	1007.27	0.142847	0.348058	#N/A	RNA
HDAC2	0.00968349	0.00475641	0.8	13	3920.54	1007.27	0.142847	0.348058	#N/A	RNA
cg09661228	0.00899091	0.00489085	1	14	3920.54	1007.27	0.142847	0.348058	ATF6	Methylation
IFIT2	0.00895047	0.00348255	0.7	15	3920.54	1007.27	0.142847	0.348058	#N/A	RNA
SLC39A10	0.0086943	0.00496858	0.6	16	3920.54	1007.27	0.142847	0.348058	#N/A	RNA
GALNT14	0.00847002	0.00419702	0.8	17	3920.54	1007.27	0.142847	0.348058	#N/A	RNA
cg17631196	0.00839811	0.00421568	0.6	18	3920.54	1007.27	0.142847	0.348058	PGCP;PGCP	Methylation
cg03537184	0.00839342	0.00348223	0.7	19	3920.54	1007.27	0.142847	0.348058	CLASP2;CLASP2	Methylation
CAT	0.00834856	0.00358857	1	20	3920.54	1007.27	0.142847	0.348058	#N/A	RNA
cg23512079	0.00824821	0.00363472	1	21	3920.54	1007.27	0.142847	0.348058	GALNT14;GALNT14;GALNT14;GALNT14	Methylation
FOXJ3	0.00815793	0.00344089	0.8	22	3920.54	1007.27	0.142847	0.348058	#N/A	RNA
cg12392684	0.00809686	0.00204175	1	23	3920.54	1007.27	0.142847	0.348058	HIST1H2BE	Methylation
PELI1	0.00806491	0.0039524	1	24	3920.54	1007.27	0.142847	0.348058	#N/A	RNA
CXorf40B	0.00804989	0.00326997	0.8	25	3920.54	1007.27	0.142847	0.348058	#N/A	RNA
SLC15A3	0.00762906	0.005283	0.7	26	3920.54	1007.27	0.142847	0.348058	#N/A	RNA
cg26828599	0.00745134	0.00331443	0.8	27	3920.54	1007.27	0.142847	0.348058	TPCN2	Methylation
cg14501323	0.00730818	0.00329028	1	28	3920.54	1007.27	0.142847	0.348058	GALNT14;GALNT14;GALNT14;GALNT14	Methylation
cg23130182	0.0072544	0.00357178	0.9	29	3920.54	1007.27	0.142847	0.348058	0	Methylation
IFIT3	0.00724197	0.00331289	1	30	3920.54	1007.27	0.142847	0.348058	#N/A	RNA
CYSTM1	0.00717798	0.00270572	1	31	3920.54	1007.27	0.142847	0.348058	#N/A	RNA
CAV1	0.0070015	0.00332899	1	32	3920.54	1007.27	0.142847	0.348058	#N/A	RNA
cg07112473	0.0069935	0.00444776	0.9	33	3920.54	1007.27	0.142847	0.348058	0	Methylation
RPLP0P6	0.00690205	0.00368234	0.9	34	3920.54	1007.27	0.142847	0.348058	#N/A	RNA
CHAMP1	0.00654113	0.00487363	0.8	35	3920.54	1007.27	0.142847	0.348058	#N/A	RNA
cg13173567	0.00649266	0.00270143	0.7	36	3920.54	1007.27	0.142847	0.348058	DENND5A	Methylation
MMP19	0.00642312	0.00262219	0.9	37	3920.54	1007.27	0.142847	0.348058	#N/A	RNA
MGEA5	0.00627259	0.00260504	0.6	38	3920.54	1007.27	0.142847	0.348058	#N/A	RNA
C6orf106	0.00627093	0.00523864	0.8	39	3920.54	1007.27	0.142847	0.348058	#N/A	RNA
PLPP1	0.00626341	0.00116838	0.6	40	3920.54	1007.27	0.142847	0.348058	#N/A	RNA
AHNAK	0.00611754	0.00295337	1	41	3920.54	1007.27	0.142847	0.348058	#N/A	RNA
cg14135462	0.00608983	0.00231247	1	42	3920.54	1007.27	0.142847	0.348058	0	Methylation
cg06605704	0.00602204	0.00522933	0.8	43	3920.54	1007.27	0.142847	0.348058	HMOX2;HMOX2;HMOX2;HMOX2	Methylation
PTPN21	0.0059383	0.00204851	0.8	44	3920.54	1007.27	0.142847	0.348058	#N/A	RNA
CDK2	0.00550812	0.00295051	0.6	45	3920.54	1007.27	0.142847	0.348058	#N/A	RNA
OLA1P1	0.00550735	0.00264359	0.7	46	3920.54	1007.27	0.142847	0.348058	#N/A	RNA
UBXN2A	0.00543451	0.00257579	0.6	47	3920.54	1007.27	0.142847	0.348058	#N/A	RNA
GARS	0.00539461	0.0018805	0.6	48	3920.54	1007.27	0.142847	0.348058	#N/A	RNA
AC074033.1	0.0053895	0.00239012	1	49	3920.54	1007.27	0.142847	0.348058	#N/A	RNA
KIAA1217	0.00538215	0.00289499	1	50	3920.54	1007.27	0.142847	0.348058	#N/A	RNA
LIMS1	0.00530605	0.000817086	0.6	51	3920.54	1007.27	0.142847	0.348058	#N/A	RNA
cg18031663	0.00527751	0.00383122	1	52	3920.54	1007.27	0.142847	0.348058	E2F7	Methylation
cg05820087	0.00526327	0.0034317	0.9	53	3920.54	1007.27	0.142847	0.348058	ATP13A4	Methylation
SLC38A7	0.00515071	0.00349137	0.8	54	3920.54	1007.27	0.142847	0.348058	#N/A	RNA
ATF7IP	0.00513256	0.00388351	0.6	55	3920.54	1007.27	0.142847	0.348058	#N/A	RNA
cg14410589	0.00509226	0.00252199	0.9	56	3920.54	1007.27	0.142847	0.348058	0	Methylation
RPS7P11	0.00504639	0.0029812	0.9	57	3920.54	1007.27	0.142847	0.348058	#N/A	RNA
cg09958560	0.00500353	0.00238848	1	58	3920.54	1007.27	0.142847	0.348058	VTI1A	Methylation
cg17126924	0.00492154	0.00177538	0.9	59	3920.54	1007.27	0.142847	0.348058	0	Methylation
NPM1P6	0.00492123	0.00284013	0.7	60	3920.54	1007.27	0.142847	0.348058	#N/A	RNA
CHGA	0.00488784	0.0022758	0.8	61	3920.54	1007.27	0.142847	0.348058	#N/A	RNA
ACO1	0.004832	0.00169177	0.8	62	3920.54	1007.27	0.142847	0.348058	#N/A	RNA
CAPN1	0.00482788	0.00193244	0.8	63	3920.54	1007.27	0.142847	0.348058	#N/A	RNA
FGF2	0.00482342	0.00309746	0.9	64	3920.54	1007.27	0.142847	0.348058	#N/A	RNA
HMGB1	0.00481448	0.00297202	1	65	3920.54	1007.27	0.142847	0.348058	#N/A	RNA
CTSA	0.00478695	0.00295629	0.8	66	3920.54	1007.27	0.142847	0.348058	#N/A	RNA
DNASE2	0.00471603	0.00132557	0.9	67	3920.54	1007.27	0.142847	0.348058	#N/A	RNA
TFPI2	0.0046513	0.00306228	0.9	68	3920.54	1007.27	0.142847	0.348058	#N/A	RNA
STAT5B	0.0046217	0.00222823	0.6	69	3920.54	1007.27	0.142847	0.348058	#N/A	RNA
cg03432176	0.00460719	0.00173051	0.6	70	3920.54	1007.27	0.142847	0.348058	CD302	Methylation
cg04813899	0.00455543	0.00254967	1	71	3920.54	1007.27	0.142847	0.348058	DIP2C	Methylation
cg18188916	0.004528	0.00250422	1	72	3920.54	1007.27	0.142847	0.348058	0	Methylation
STX1A	0.00451841	0.0027862	1	73	3920.54	1007.27	0.142847	0.348058	#N/A	RNA
TET3	0.00451686	0.00277111	0.9	74	3920.54	1007.27	0.142847	0.348058	#N/A	RNA
EMC7	0.00448188	0.00324151	0.8	75	3920.54	1007.27	0.142847	0.348058	#N/A	RNA
cg11334749	0.00440457	0.00119904	0.7	76	3920.54	1007.27	0.142847	0.348058	TSHZ2	Methylation
cg11454468	0.00439236	0.000995515	0.8	77	3920.54	1007.27	0.142847	0.348058	PCOLCE2	Methylation
ZNFX1	0.0043786	0.00282376	0.7	78	3920.54	1007.27	0.142847	0.348058	#N/A	RNA
NET1	0.00431584	0.0027469	0.8	79	3920.54	1007.27	0.142847	0.348058	#N/A	RNA
DHRS3	0.00412203	0.00108449	0.6	80	3920.54	1007.27	0.142847	0.348058	#N/A	RNA
FGFR1OP	0.00411807	0.00203291	0.8	81	3920.54	1007.27	0.142847	0.348058	#N/A	RNA
NKAIN1	0.00402204	0.00146028	0.9	82	3920.54	1007.27	0.142847	0.348058	#N/A	RNA
NQO2	0.00402097	0.00230698	0.9	83	3920.54	1007.27	0.142847	0.348058	#N/A	RNA
cg07481154	0.00399866	0.00275946	0.7	84	3920.54	1007.27	0.142847	0.348058	LPP;LPP;LPP	Methylation
cg12929297	0.00397798	0.00203649	0.8	85	3920.54	1007.27	0.142847	0.348058	GLIPR1	Methylation
cg03243666	0.00396119	0.00137623	0.9	86	3920.54	1007.27	0.142847	0.348058	SRPK2;SRPK2;SRPK2	Methylation
TRIM22	0.00394699	0.00203193	0.9	87	3920.54	1007.27	0.142847	0.348058	#N/A	RNA
MVP	0.00394569	0.00435529	0.7	88	3920.54	1007.27	0.142847	0.348058	#N/A	RNA
CASKIN1	0.00391589	0.00145529	0.6	89	3920.54	1007.27	0.142847	0.348058	#N/A	RNA
cg20887600	0.00387067	0.00212641	0.8	90	3920.54	1007.27	0.142847	0.348058	LOC643339	Methylation
RALGAPA2	0.0038507	0.00178864	0.6	91	3920.54	1007.27	0.142847	0.348058	#N/A	RNA
cg09531520	0.00378462	0.00160874	0.6	92	3920.54	1007.27	0.142847	0.348058	0	Methylation
cg23741863	0.00374809	0.00223576	1	93	3920.54	1007.27	0.142847	0.348058	PGCP	Methylation
YWHAZP2	0.0035888	0.00165135	0.8	94	3920.54	1007.27	0.142847	0.348058	#N/A	RNA
cg24624505	0.00356683	0.00198448	1	95	3920.54	1007.27	0.142847	0.348058	0	Methylation
cg09285227	0.00348587	0.00134349	0.8	96	3920.54	1007.27	0.142847	0.348058	SAMD4A;SAMD4A	Methylation
cg19303524	0.00348372	0.0029364	0.8	97	3920.54	1007.27	0.142847	0.348058	GRIP1	Methylation
cg20161295	0.00333303	0.00261991	0.8	98	3920.54	1007.27	0.142847	0.348058	FAM171A1	Methylation
MYOF	0.00318972	0.00190335	0.7	99	3920.54	1007.27	0.142847	0.348058	#N/A	RNA
cg05765011	0.00316079	0.00124889	0.8	100	3920.54	1007.27	0.142847	0.348058	ADCY9	Methylation
cg18456933	0.00313733	0.00259212	0.7	101	3920.54	1007.27	0.142847	0.348058	0	Methylation
cg19694553	0.00311061	0.00102744	0.7	102	3920.54	1007.27	0.142847	0.348058	SLC20A2;SLC20A2	Methylation
NUP153	0.00300993	0.00100023	0.7	103	3920.54	1007.27	0.142847	0.348058	#N/A	RNA
GRID1	0.00299113	0.00165257	0.9	104	3920.54	1007.27	0.142847	0.348058	#N/A	RNA
RBM19	0.00297894	0.00137919	0.7	105	3920.54	1007.27	0.142847	0.348058	#N/A	RNA
cg23471067	0.00295396	0.00180485	0.6	106	3920.54	1007.27	0.142847	0.348058	BNIP3	Methylation
cg20520804	0.00292014	0.00206151	0.6	107	3920.54	1007.27	0.142847	0.348058	PFKP	Methylation
cg07415610	0.00289524	0.00168378	0.7	108	3920.54	1007.27	0.142847	0.348058	LINC01111	Methylation
cg01076971	0.00284517	0.00124585	1	109	3920.54	1007.27	0.142847	0.348058	PGCP	Methylation
cg15586258	0.00283796	0.000946904	0.7	110	3920.54	1007.27	0.142847	0.348058	0	Methylation
cg20960181	0.00272368	0.00157347	0.8	111	3920.54	1007.27	0.142847	0.348058	0	Methylation
cg00670456	0.00272325	0.0008185	0.8	112	3920.54	1007.27	0.142847	0.348058	TSHZ2;TSHZ2	Methylation
ZNF652	0.00271477	0.00128595	0.7	113	3920.54	1007.27	0.142847	0.348058	#N/A	RNA
OPTN	0.00270058	0.00132184	0.7	114	3920.54	1007.27	0.142847	0.348058	#N/A	RNA
cg17521583	0.00264942	0.00139135	0.7	115	3920.54	1007.27	0.142847	0.348058	0	Methylation
cg18577239	0.00259477	0.0014637	0.8	116	3920.54	1007.27	0.142847	0.348058	ATF7;ATF7;ATF7	Methylation
POU4F1	0.00252486	0.00184764	0.9	117	3920.54	1007.27	0.142847	0.348058	#N/A	RNA
cg00182893	0.00251507	0.00133025	0.6	118	3920.54	1007.27	0.142847	0.348058	0	Methylation
cg12424534	0.00250986	0.00120835	0.8	119	3920.54	1007.27	0.142847	0.348058	0	Methylation
cg01611115	0.00249152	0.00182999	0.8	120	3920.54	1007.27	0.142847	0.348058	LPIN2	Methylation
MYOCD	0.00247936	0.0014895	0.6	121	3920.54	1007.27	0.142847	0.348058	#N/A	RNA
cg05243517	0.00244977	0.00150454	0.8	122	3920.54	1007.27	0.142847	0.348058	MTMR2;MTMR2;MTMR2;MTMR2	Methylation
cg17453780	0.00236267	0.00199389	0.9	123	3920.54	1007.27	0.142847	0.348058	0	Methylation
cg07437908	0.0022816	0.000811643	0.9	124	3920.54	1007.27	0.142847	0.348058	IGF2BP2;IGF2BP2	Methylation
SCPEP1	0.0022425	0.000900649	0.6	125	3920.54	1007.27	0.142847	0.348058	#N/A	RNA
cg08562863	0.00213949	0.00131501	0.7	126	3920.54	1007.27	0.142847	0.348058	0	Methylation
SYNC	0.00205132	0.000790212	0.8	127	3920.54	1007.27	0.142847	0.348058	#N/A	RNA
CTSD	0.00200783	0.000842075	0.8	128	3920.54	1007.27	0.142847	0.348058	#N/A	RNA
cg04333785	0.00196486	0.000711614	0.6	129	3920.54	1007.27	0.142847	0.348058	0	Methylation
cg11379205	0.0018969	0.00111041	0.6	130	3920.54	1007.27	0.142847	0.348058	0	Methylation
GPC2	0.00186275	0.000965403	0.9	131	3920.54	1007.27	0.142847	0.348058	#N/A	RNA
PLEKHM2	0.00160088	0.00101547	0.8	132	3920.54	1007.27	0.142847	0.348058	#N/A	RNA
TGFBI	0.00159201	0.00162345	0.6	133	3920.54	1007.27	0.142847	0.348058	#N/A	RNA
cg15308037	0.00157987	0.00139414	0.8	134	3920.54	1007.27	0.142847	0.348058	NPAS2	Methylation
CPQ	0.00157658	0.000498632	0.7	135	3920.54	1007.27	0.142847	0.348058	#N/A	RNA
cg27256709	0.00154452	0.000974632	0.7	136	3920.54	1007.27	0.142847	0.348058	0	Methylation
cg09869156	0.00151392	0.00110654	0.8	137	3920.54	1007.27	0.142847	0.348058	ANGPT2;ANGPT2;ANGPT2;MCPH1	Methylation
LRRC8B	0.00137154	0.000990438	0.9	138	3920.54	1007.27	0.142847	0.348058	#N/A	RNA
cg24237074	0.00132595	0.000753952	0.7	139	3920.54	1007.27	0.142847	0.348058	COBL;COBL;COBL	Methylation
cg21193744	0.00120131	0.000732701	0.7	140	3920.54	1007.27	0.142847	0.348058	ANGPT2;ANGPT2;ANGPT2;MCPH1	Methylation
