# Supplementary material for: Multidimensional, integrative profiling identifies BCL2L1 methylation as a predictor of MCL1 dependency in pediatric malignancies
Source: JCI Insight. 2025 Jan 23;10(2):e184601. doi: 10.1172/jci.insight.184601 (PMC11790018; doi:10.1172/jci.insight.184601)
Supplement: Supplemental table 4 [file jciinsight-10-184601-s050.xlsx]

## Sheet: Title 
Supplementary Table S4. 𝛽-scores (Methylation) of the 44 BCL2L1 CpG sites , related to Figure 3

## Sheet: 𝛽-scores_BCL2L1_CGsites
Stripped_id	Sample_Name	Sample_Type	cg00013684	cg00058652	cg00300298	cg00782854	cg01947399	cg02457826	cg02538009	cg03816593	cg04368572	cg04897370	cg06892281	cg07379251	cg07602173	cg07804698	cg08257293	cg08619561	cg09190106	cg11265696	cg11370496	cg11551419	cg11809604	cg12873919	cg12896779	cg13989999	cg14002228	cg14517873	cg14518385	cg15025647	cg15116802	cg15401244	cg15488794	cg16137862	cg16904055	cg17168956	cg17997762	cg18787420	cg21306641	cg21854837	cg21948170	cg22807314	cg23509889	cg23752198	cg25291404	cg25812375
7316158S	7316_158_971027	H3G34_DHG	0.068535	0.136666	0.303968	0.056045	0.835273	0.0503247	0.0756432	0.0341311	0.86225	0.0613054	0.775045	0.031761	0.0477865	0.765419	0.0766467	0.0163676	0.0425031	0.527174	0.109764	0.0456888	0.0435191	0.289045	0.0295304	0.264711	0.135781	0.855545	0.79681	0.0331446	0.558373	0.869072	0.347335	0.0543779	0.554483	0.775154	0.804124	0.374806	0.0388207	0.778759	0.8058	0.869031	0.0318471	0.0537046	0.159502	0.71081
73161746S	7316_1746_1066175	H3WT_HGG	0.401885	0.321258	0.125745	0.0511209	0.790101	0.0473839	0.0676026	0.0338942	0.882841	0.0483228	0.752476	0.0451782	0.0373253	0.712354	0.0688456	0.0249141	0.0371046	0.717713	0.552652	0.0479757	0.0317433	0.0397367	0.0319747	0.0697166	0.152442	0.841681	0.792645	0.0293686	0.778994	0.847316	0.391212	0.0648244	0.549246	0.759375	0.751176	0.100664	0.0437238	0.744819	0.761959	0.857866	0.036265	0.0559157	0.449217	0.795026
73161763S	7316_1763_707163	H3K27M_DMG	0.344897	0.726121	0.743205	0.0333752	0.681537	0.101123	0.754116	0.0226728	0.735868	0.68246	0.608564	0.0282532	0.0233368	0.401288	0.591725	0.0181137	0.0389007	0.652095	0.138581	0.0326411	0.0196569	0.338684	0.0250721	0.518433	0.663108	0.709738	0.676539	0.026233	0.546548	0.697148	0.566601	0.0938058	0.279577	0.621827	0.609729	0.678876	0.0313811	0.591263	0.628349	0.653696	0.0439949	0.0327315	0.3807	0.698902
73161769S	7316_1769_992390	H3K27M_DMG	0.171906	0.768913	0.325031	0.0318952	0.767084	0.106107	0.773777	0.0235675	0.811797	0.155253	0.69336	0.0346913	0.036907	0.39571	0.299036	0.0298129	0.050362	0.651313	0.202599	0.0496264	0.0304719	0.10365	0.0368621	0.184668	0.502758	0.799065	0.70309	0.0470172	0.779805	0.761205	0.528188	0.0572391	0.348105	0.673736	0.725576	0.303401	0.0458291	0.651153	0.733629	0.64577	0.0492988	0.0494984	0.490121	0.720582
7316195S	7316_195_772076	H3K27M_DMG	0.585358	0.81507	0.320765	0.0362878	0.81089	0.0895376	0.543097	0.02035	0.838681	0.534716	0.728071	0.031743	0.0428789	0.365549	0.473352	0.0185932	0.0536328	0.826444	0.176692	0.042591	0.0347766	0.225827	0.0263635	0.388588	0.765749	0.84993	0.804318	0.0355297	0.841553	0.841911	0.324362	0.0421711	0.505674	0.682753	0.749265	0.506093	0.0571932	0.656744	0.525926	0.407489	0.0309961	0.0347675	0.687033	0.778329
73162141S	7316_2141_1015404	ATRT	0.613232	0.287376	0.158084	0.0360959	0.583894	0.118612	0.43798	0.0243922	0.719082	0.186001	0.542021	0.0316195	0.0271243	0.184839	0.0483979	0.0202159	0.0439691	0.34857	0.181058	0.0326618	0.02422	0.0684495	0.0307171	0.107742	0.303562	0.689191	0.672345	0.0412773	0.376761	0.765868	0.284193	0.0477227	0.0819446	0.541943	0.589451	0.0619479	0.0405164	0.39724	0.69083	0.733957	0.0320491	0.0393463	0.0960407	0.704396
73162187S	7316_2187_1036748	ATRT	0.471666	0.503106	0.3789	0.0384716	0.787125	0.105395	0.148691	0.0366797	0.815612	0.234748	0.732083	0.0411193	0.045385	0.674541	0.13325	0.0255595	0.0721404	0.600478	0.359379	0.0613446	0.0467128	0.173849	0.0428642	0.205353	0.492002	0.822506	0.735599	0.0482892	0.796683	0.842815	0.541282	0.0579036	0.507919	0.691698	0.756849	0.19795	0.0504016	0.659955	0.786081	0.59797	0.047597	0.061357	0.272422	0.750979
73163045A	7316_3045_809431	No_malignancy	0.695809	0.432736	0.126383	0.030566	0.808024	0.0801177	0.503281	0.025067	0.8669	0.0385253	0.74277	0.0384936	0.0317421	0.39592	0.0833584	0.0213409	0.0431922	0.358855	0.337281	0.04977	0.0410657	0.464901	0.038421	0.465908	0.133434	0.8405	0.795207	0.0258011	0.707782	0.793781	0.214371	0.0608219	0.616989	0.749318	0.731587	0.540771	0.0380236	0.650916	0.631378	0.766074	0.0402518	0.0505585	0.131717	0.768288
73163058A	7316_3058_569386	H3K27M_DMG	0.263343	0.617517	0.0370829	0.03613	0.758239	0.138025	0.193793	0.0220414	0.80332	0.0359321	0.704241	0.0259731	0.0283327	0.271722	0.0321511	0.027027	0.0358609	0.605943	0.0397066	0.0337147	0.0243323	0.0332448	0.0192885	0.0473225	0.166936	0.529029	0.707793	0.0289644	0.541336	0.782315	0.540971	0.0409144	0.139399	0.677741	0.705868	0.0308344	0.0328104	0.731362	0.735319	0.38621	0.0462461	0.0377163	0.522854	0.730624
73163058S	7316_3058_592826	H3K27M_DMG	0.413141	0.742098	0.172618	0.0340378	0.73841	0.127097	0.716529	0.0166569	0.764349	0.217245	0.633525	0.0250859	0.027732	0.283872	0.119784	0.0225191	0.0391899	0.275323	0.138774	0.029506	0.0229661	0.0394609	0.0250233	0.07146	0.545256	0.705081	0.686507	0.0402261	0.736517	0.720414	0.146934	0.0335097	0.333215	0.674572	0.676444	0.101636	0.032289	0.618432	0.65768	0.648183	0.0516822	0.0306675	0.270662	0.701884
7316388A	7316_388_762987	H3K27M_DMG	0.148365	0.654876	0.641436	0.0331364	0.67181	0.0961915	0.234798	0.0208674	0.820278	0.0288691	0.63109	0.0236025	0.0249766	0.384481	0.451743	0.027774	0.0268565	0.413687	0.204603	0.0328619	0.0246416	0.140736	0.0221649	0.1769	0.176419	0.716368	0.685596	0.0544432	0.73821	0.781151	0.202285	0.0368601	0.316432	0.632766	0.68243	0.219604	0.0318799	0.684645	0.641949	0.724795	0.0504657	0.0406555	0.212881	0.690003
73164062S	7316_4062_803460	Chordoma	0.668871	0.122192	0.0561292	0.0369437	0.673782	0.117568	0.0409696	0.0158518	0.759082	0.0366517	0.684487	0.0247469	0.0248619	0.137736	0.0296528	0.0234076	0.0347689	0.269958	0.064868	0.0280749	0.0286742	0.0367763	0.0240404	0.0425762	0.0825504	0.491211	0.404529	0.0526226	0.404583	0.796521	0.47646	0.0411938	0.0747571	0.560294	0.693399	0.0313543	0.0291937	0.626485	0.729645	0.136926	0.0440619	0.032118	0.0455996	0.694128
73164149SC	7316_4149_803491	ATRT	0.651304	0.168132	0.0625235	0.0225062	0.525393	0.127493	0.344732	0.0171227	0.45353	0.0591219	0.58395	0.021115	0.023413	0.329195	0.0506476	0.0244378	0.0364919	0.179997	0.0749659	0.0359132	0.01979	0.0298289	0.0295896	0.0475964	0.130546	0.741127	0.699748	0.0430264	0.586465	0.752576	0.414298	0.031348	0.340319	0.504605	0.65115	0.0301195	0.0277914	0.460663	0.627566	0.580264	0.0498198	0.0338206	0.399619	0.687888
73164149SO	7316_4149_787191	ATRT	0.57936	0.0721468	0.0335074	0.0226574	0.293866	0.142343	0.548224	0.0199361	0.219548	0.0441252	0.534406	0.0278547	0.0293778	0.363369	0.0402111	0.0242676	0.0365081	0.124243	0.0629081	0.0254171	0.0172898	0.0282885	0.0251099	0.0344048	0.0960653	0.791916	0.662591	0.0446071	0.650989	0.80175	0.504458	0.0305749	0.197334	0.544286	0.664042	0.0295017	0.0302594	0.468551	0.670127	0.712766	0.0421348	0.0319627	0.233509	0.723719
73164509S	7316_4509_1088708	Medu	0.273706	0.0929237	0.0175051	0.0339049	0.0378443	0.0741898	0.333943	0.0261824	0.0994135	0.240331	0.344803	0.0432455	0.0367956	0.582847	0.0494285	0.0217037	0.0389989	0.0358605	0.0464694	0.0400943	0.0499284	0.0364224	0.0284217	0.0406187	0.565542	0.855444	0.796562	0.0308913	0.786999	0.848916	0.743041	0.0470886	0.3309	0.750649	0.747058	0.0229161	0.0387134	0.759872	0.793767	0.556989	0.025015	0.119334	0.282326	0.833751
73165335S1	7316_5335_1034305	H3WT_HGG	0.0622047	0.720121	0.394131	0.0462457	0.749878	0.131369	0.701296	0.0354974	0.8243	0.231707	0.689346	0.0448397	0.0438272	0.262709	0.354691	0.0174514	0.0562209	0.610408	0.316099	0.0573481	0.0300687	0.10456	0.0222101	0.248769	0.641322	0.82203	0.70878	0.0314306	0.670381	0.793087	0.441039	0.0611487	0.453323	0.685571	0.681051	0.575711	0.0514023	0.610236	0.704357	0.794641	0.037463	0.0529724	0.244421	0.784603
73165335S2	7316_5335_1034217	H3WT_HGG	0.442151	0.787253	0.238101	0.0564596	0.780254	0.0877824	0.407717	0.0397506	0.765872	0.0889411	0.734724	0.0474782	0.0463457	0.178655	0.162459	0.0299647	0.0682518	0.520392	0.0510704	0.0520506	0.0473277	0.112781	0.0399955	0.108691	0.22182	0.82601	0.774069	0.0424511	0.509928	0.820152	0.0683021	0.0685659	0.120233	0.686133	0.727759	0.304901	0.0523895	0.458024	0.775383	0.454545	0.0466469	0.055048	0.161143	0.79723
73166349S	7316_6349_969959	H3K27M_DMG	0.542365	0.723019	0.43967	0.0249477	0.685953	0.127523	0.749755	0.0223945	0.78821	0.635868	0.614496	0.0251538	0.0286187	0.435136	0.529933	0.0194095	0.0310524	0.565154	0.198174	0.0356375	0.0192008	0.259181	0.0243039	0.285792	0.691272	0.743808	0.674204	0.0324989	0.719937	0.716604	0.554205	0.0315598	0.221968	0.618931	0.675275	0.435433	0.0321394	0.549611	0.653717	0.712219	0.0459105	0.0335045	0.272789	0.681946
73166475S1	7316_6475_1083327	H3K27M_DMG	0.739724	0.802316	0.817871	0.0388672	0.763475	0.085437	0.494567	0.0345587	0.82948	0.748285	0.731805	0.0420136	0.0386085	0.672066	0.693215	0.0319062	0.0562333	0.754071	0.176112	0.0558483	0.0329398	0.275955	0.0437745	0.465831	0.724418	0.817076	0.74175	0.0321134	0.789416	0.792249	0.685456	0.0750118	0.378367	0.71482	0.730635	0.698037	0.0518037	0.729136	0.736065	0.803754	0.0536664	0.047334	0.355269	0.770088
731685A	7316_85_600656	No_malignancy	0.815508	0.627256	0.3674	0.0412172	0.80298	0.0837643	0.654027	0.0418922	0.863665	0.0534876	0.778466	0.0426133	0.0381999	0.676052	0.0912677	0.0199413	0.0471406	0.742595	0.613139	0.0495987	0.0415821	0.398677	0.0396069	0.269972	0.2696	0.840609	0.801383	0.0320641	0.814459	0.85512	0.126891	0.0694379	0.68239	0.754464	0.78309	0.700333	0.0502089	0.767722	0.787462	0.859042	0.0514116	0.063279	0.171396	0.822475
A172	A172	aHGG	0.120267	0.0244894	0.0194721	0.0293872	0.660139	0.144333	0.0225011	0.0215832	0.725138	0.0285783	0.582496	0.0203493	0.0244122	0.454205	0.0215006	0.0197981	0.0313958	0.252905	0.133678	0.0345174	0.0160784	0.0282303	0.0212233	0.0330038	0.0298517	0.72778	0.634916	0.0402251	0.587064	0.684447	0.0505262	0.0281999	0.217366	0.547967	0.645697	0.0238492	0.0294718	0.536429	0.627716	0.721004	0.0492881	0.0306771	0.268844	0.633255
A673	A673	Ewing's sarcoma	0.0617406	0.332459	0.795518	0.0686787	0.931832	0.0398383	0.682186	0.051095	0.964596	0.0654837	0.899133	0.0538836	0.0457265	0.760067	0.692699	0.0214136	0.0644949	0.914668	0.175128	0.0708457	0.035319	0.91901	0.0562242	0.894385	0.137955	0.960764	0.950505	0.0299411	0.937506	0.96389	0.211909	0.127717	0.886949	0.900315	0.946274	0.867326	0.0588245	0.79947	0.94889	0.673948	0.0241316	0.0782649	0.204788	0.944312
ATRT310FHTC	ATRT310FHTC	ATRT	0.516083	0.104383	0.0185073	0.0289183	0.627426	0.11836	0.51135	0.0221847	0.608034	0.0376734	0.552918	0.0236937	0.0207441	0.306493	0.0279614	0.0358359	0.0333096	0.258338	0.0348369	0.0298905	0.0212911	0.0226797	0.0246087	0.026943	0.0705337	0.70092	0.637328	0.0393586	0.656383	0.728451	0.400543	0.0273764	0.249236	0.587382	0.637717	0.0201133	0.0276671	0.465163	0.655751	0.675054	0.0544096	0.0313368	0.259573	0.631368
B143	B143	Osteosarcoma	0.594674	0.112337	0.434881	0.0214632	0.701643	0.0856853	0.026273	0.019909	0.703626	0.0252369	0.578621	0.0265652	0.0264399	0.633951	0.153523	0.0273665	0.0322695	0.604776	0.466171	0.033233	0.0249504	0.578208	0.0290058	0.536622	0.0429249	0.735979	0.670104	0.0382099	0.708265	0.690984	0.111979	0.0997924	0.366406	0.606125	0.623447	0.626781	0.0335953	0.652224	0.613852	0.733391	0.0435229	0.0268578	0.409118	0.665636
BAH1	BAH1	aHGG	0.139694	0.689895	0.738757	0.0565264	0.739622	0.110099	0.430153	0.0272007	0.813433	0.502377	0.697263	0.034757	0.0428143	0.635887	0.233067	0.0264901	0.0527618	0.54085	0.0795229	0.0410023	0.0474283	0.178416	0.0435258	0.440451	0.657423	0.790569	0.724827	0.0354901	0.706363	0.814767	0.486679	0.0563686	0.386305	0.695135	0.688395	0.622222	0.0434918	0.659109	0.709441	0.802219	0.0392987	0.0441723	0.142364	0.736792
BT12	BT_12	ATRT	0.760995	0.744248	0.718898	0.0346255	0.735189	0.0944598	0.17466	0.0276281	0.801682	0.736873	0.684173	0.0351532	0.0330205	0.539238	0.404094	0.0263066	0.0416983	0.699649	0.322765	0.0478423	0.0409552	0.198151	0.0325779	0.32434	0.712688	0.80653	0.742414	0.0456698	0.733428	0.810559	0.631921	0.0731764	0.539612	0.706404	0.7177	0.365342	0.038942	0.72703	0.719204	0.815425	0.0600561	0.0379052	0.258787	0.758246
BT16	BT_16	ATRT	0.658348	0.0372007	0.0253165	0.0324763	0.759478	0.0895237	0.13712	0.0294398	0.419892	0.033746	0.662947	0.0282503	0.034263	0.45684	0.0346106	0.0246644	0.0423762	0.0793651	0.0414251	0.0391907	0.0340466	0.0338424	0.0282473	0.0399402	0.0667841	0.804898	0.686736	0.0454865	0.638112	0.821458	0.53574	0.0427025	0.240881	0.671048	0.72128	0.0300705	0.0432236	0.646574	0.756699	0.795747	0.0426803	0.0436133	0.178199	0.761265
BT237	BT237	H3WT_HGG	0.639079	0.762366	0.814907	0.0299757	0.76436	0.0822046	0.775859	0.0217565	0.815497	0.32452	0.732604	0.0383342	0.0305592	0.598842	0.819057	0.021055	0.0464189	0.662021	0.397979	0.0378046	0.0316842	0.480291	0.0281587	0.765441	0.61481	0.817308	0.760486	0.0304383	0.758347	0.824456	0.145425	0.236684	0.445744	0.708948	0.696867	0.678837	0.044594	0.456124	0.721398	0.813469	0.0389885	0.0385322	0.658145	0.770481
BT245	BT245	H3K27M_DMG	0.318249	0.742445	0.760629	0.0317249	0.708876	0.0668226	0.43108	0.0319018	0.759811	0.494609	0.625274	0.029109	0.0267325	0.243082	0.5	0.0150851	0.0364137	0.426017	0.0956045	0.0462367	0.0229026	0.291178	0.0224871	0.276851	0.581749	0.745415	0.693217	0.0315713	0.726804	0.784928	0.47001	0.053782	0.351507	0.615305	0.638062	0.460249	0.031646	0.550923	0.623863	0.760743	0.041642	0.0403593	0.271018	0.680733
BT37	BT_37	ATRT	0.590102	0.412307	0.494182	0.0177336	0.671993	0.122046	0.703067	0.0222162	0.745723	0.520142	0.594951	0.0291989	0.0297723	0.51514	0.260704	0.0226982	0.0416529	0.564507	0.43813	0.0380091	0.029937	0.446043	0.0264219	0.39612	0.581458	0.800118	0.694924	0.0340889	0.589503	0.766985	0.536187	0.156629	0.315744	0.611725	0.612466	0.422674	0.0353462	0.450197	0.65059	0.705002	0.0495003	0.0406646	0.434613	0.674631
CHLA02	CHLA_02	ATRT	0.327707	0.106634	0.0829647	0.0366004	0.432609	0.118007	0.175587	0.0238777	0.315962	0.117066	0.594714	0.0327793	0.0338805	0.468152	0.0354707	0.0238461	0.0395764	0.231845	0.157079	0.0429453	0.0178331	0.035865	0.0283366	0.0382134	0.222721	0.763634	0.666115	0.0272883	0.686803	0.838002	0.528784	0.0338829	0.413045	0.55562	0.629767	0.0389381	0.0333866	0.394053	0.712162	0.68531	0.0372326	0.0394577	0.287623	0.722216
CHLA04	CHLA_04	ATRT	0.68831	0.491395	0.138526	0.0359485	0.732548	0.0946725	0.747655	0.0269792	0.79941	0.191465	0.692892	0.0273126	0.0321105	0.635167	0.220079	0.0289421	0.0415013	0.548536	0.17094	0.0387347	0.0268573	0.152195	0.0364273	0.143827	0.338695	0.796285	0.778505	0.0441077	0.624379	0.79671	0.322185	0.0387855	0.474615	0.721155	0.732701	0.171154	0.0389103	0.645733	0.741676	0.481182	0.0377872	0.0386335	0.603483	0.770157
CHLA05	CHLA_05	ATRT	0.645016	0.273697	0.065807	0.0239239	0.655634	0.111971	0.678969	0.0224283	0.673631	0.0879155	0.667349	0.0263493	0.0284191	0.482303	0.0544569	0.0215625	0.024384	0.364027	0.108415	0.039859	0.0281415	0.0254119	0.0163964	0.046506	0.199752	0.781782	0.698432	0.0398323	0.671021	0.752212	0.549584	0.0326673	0.316056	0.619267	0.685147	0.0348516	0.0310214	0.550728	0.680044	0.739544	0.0520789	0.0361809	0.520612	0.723543
CHLA06	CHLA_06	ATRT	0.74343	0.601758	0.0833409	0.0291253	0.695427	0.116608	0.380898	0.0241608	0.778742	0.0564531	0.639454	0.0202125	0.0268381	0.705747	0.0671363	0.0242172	0.0361972	0.738931	0.709853	0.0353557	0.0205611	0.104695	0.0202637	0.0402418	0.232247	0.756675	0.690158	0.0294602	0.768926	0.752977	0.583283	0.0258692	0.474039	0.671702	0.700881	0.0335655	0.0329226	0.667262	0.688852	0.750533	0.0537445	0.0345411	0.277729	0.687459
CHLA200	CHLA_200	H3WT_HGG	0.719529	0.644973	0.294843	0.0213482	0.712811	0.104051	0.241052	0.0204449	0.802502	0.0266803	0.686346	0.029278	0.0304772	0.673469	0.293522	0.0202959	0.0364268	0.687319	0.435184	0.040404	0.0252243	0.111719	0.0308628	0.152464	0.150666	0.781965	0.687629	0.0386047	0.758123	0.793231	0.5277	0.0793651	0.546759	0.683482	0.71907	0.29331	0.0317968	0.705207	0.71801	0.811511	0.0436376	0.0378655	0.475779	0.749798
CHLA266	CHLA_266	ATRT	0.650129	0.087828	0.0575777	0.0390071	0.780342	0.102162	0.653966	0.0429083	0.76206	0.0703257	0.747058	0.0583291	0.0590502	0.549881	0.0569539	0.0284613	0.0626398	0.479805	0.0960846	0.0636659	0.0572494	0.0533867	0.0423216	0.0727479	0.118557	0.775561	0.768176	0.0413446	0.67707	0.768118	0.643558	0.0567187	0.299817	0.688153	0.723488	0.0467011	0.0503876	0.592745	0.769859	0.805684	0.0604708	0.0543953	0.325881	0.78565
CNMC760XD	CNMC_760_XD	H3WT_HGG	0.620328	0.704281	0.383083	0.0216912	0.665279	0.146554	0.651634	0.0188709	0.762073	0.485731	0.553362	0.015799	0.0202149	0.399582	0.372037	0.0267654	0.0277513	0.691391	0.500959	0.031294	0.0216065	0.0403	0.0223628	0.159078	0.614009	0.663016	0.611379	0.0446544	0.676949	0.652104	0.105637	0.0246771	0.572659	0.583225	0.642857	0.333644	0.0292861	0.613583	0.357092	0.68316	0.0608108	0.0253904	0.163494	0.607367
D283	D283	Medu	0.397613	0.172423	0.0633353	0.0551485	0.0373444	0.0997631	0.148925	0.0426414	0.376273	0.259666	0.39111	0.0466518	0.0465249	0.51307	0.0594577	0.0274266	0.0593336	0.121982	0.0701143	0.0539224	0.0569168	0.039676	0.0458216	0.0755487	0.401851	0.830652	0.78749	0.0606061	0.66338	0.719439	0.648678	0.0619855	0.514559	0.726546	0.641251	0.0444596	0.0507942	0.538419	0.782966	0.578047	0.0524682	0.067572	0.523126	0.770067
D425	D425	Medu	0.276435	0.19822	0.0418549	0.0341626	0.0448687	0.0559313	0.0795059	0.0232008	0.363684	0.428015	0.378531	0.0331889	0.0347705	0.576271	0.0509052	0.0235255	0.03281	0.145183	0.101345	0.0412201	0.0260803	0.0346901	0.0293086	0.0563332	0.645796	0.602162	0.701632	0.0254654	0.404807	0.545455	0.620534	0.0493435	0.48976	0.511689	0.66491	0.0327052	0.0317634	0.557865	0.672259	0.395935	0.0531128	0.0327	0.417	0.712317
EP1NS	EP1NS	Ependymoma	0.700133	0.789865	0.720874	0.0387661	0.789831	0.0815867	0.766438	0.0312687	0.778938	0.0862199	0.723827	0.0358127	0.0422811	0.501703	0.186263	0.0167694	0.0330294	0.768148	0.162419	0.0410027	0.0299812	0.75132	0.0343083	0.461511	0.17301	0.816129	0.738398	0.0304603	0.770028	0.832519	0.268288	0.226834	0.548943	0.716617	0.710277	0.729963	0.0402752	0.684545	0.734422	0.825814	0.0542162	0.0448894	0.439645	0.755474
EPD210FHTC	EPD210	Ependymoma	0.537798	0.662119	0.436878	0.0287921	0.745594	0.0723951	0.102345	0.02685	0.854154	0.0479102	0.711485	0.0314384	0.033013	0.290437	0.220497	0.0147592	0.0375834	0.680454	0.0741723	0.0490654	0.0268863	0.108541	0.0354938	0.123792	0.124933	0.81358	0.748649	0.0358371	0.759983	0.831045	0.589623	0.0343099	0.466132	0.706636	0.65949	0.241311	0.0479824	0.585649	0.690986	0.75268	0.0369244	0.0446113	0.38413	0.769127
G401	G401	MRT	0.646324	0.0985124	0.0683826	0.0267611	0.612559	0.0585779	0.0267549	0.0208528	0.731648	0.0371784	0.589694	0.020931	0.0216128	0.40772	0.0495382	0.0224359	0.0371128	0.312069	0.332513	0.0293328	0.0280496	0.080348	0.0189076	0.143454	0.118921	0.714931	0.485423	0.0321358	0.29242	0.727033	0.554882	0.0315016	0.165947	0.597525	0.657112	0.0651877	0.0332489	0.507082	0.673498	0.727399	0.0365783	0.0305709	0.166018	0.70204
GBM39	GBM39	aHGG	0.492153	0.427649	0.114828	0.0366517	0.764169	0.0745945	0.0715899	0.0326797	0.79875	0.0481291	0.696509	0.0326208	0.0382697	0.714286	0.0811725	0.0234264	0.0418221	0.662107	0.0460934	0.0464658	0.0305512	0.0378373	0.0316387	0.0606532	0.0827949	0.785207	0.727679	0.0440994	0.787117	0.794942	0.332704	0.0330709	0.684815	0.718094	0.737879	0.0935089	0.038261	0.741538	0.719779	0.794608	0.05027	0.0420442	0.485586	0.754237
GBM511FHTC	GBM511FHTC	H3WT_HGG	0.301452	0.745502	0.776798	0.0234056	0.676382	0.100472	0.740114	0.0146745	0.788145	0.514291	0.608146	0.0231738	0.0244847	0.58034	0.785866	0.0192537	0.0316868	0.676896	0.0954218	0.0354018	0.0309409	0.753591	0.0178592	0.644694	0.615833	0.723114	0.672224	0.0316854	0.694662	0.732364	0.51567	0.117262	0.197116	0.597566	0.656907	0.614976	0.0280367	0.619416	0.602613	0.758482	0.0325145	0.0304406	0.48286	0.656731
GBM6	GBM6	aHGG	0.0666667	0.703684	0.65255	0.035081	0.684176	0.0783415	0.209486	0.0231137	0.764953	0.166055	0.612138	0.0236919	0.0336759	0.370032	0.427293	0.0247045	0.0411202	0.62324	0.0955445	0.0465575	0.0294831	0.387833	0.020137	0.391243	0.369697	0.728531	0.676498	0.041721	0.559287	0.798541	0.229226	0.0619227	0.341359	0.664139	0.640547	0.625605	0.0360667	0.568719	0.65077	0.636741	0.0598518	0.039971	0.263874	0.672609
GBML1	GBML1	aHGG	0.101507	0.668785	0.515999	0.0383465	0.657381	0.11781	0.470955	0.0121358	0.70535	0.208219	0.645484	0.0285537	0.0289439	0.412246	0.310969	0.0195339	0.0359105	0.292511	0.0445269	0.0365478	0.0229188	0.12992	0.0301154	0.30325	0.367023	0.717532	0.685237	0.0263293	0.689167	0.772901	0.240127	0.0841908	0.207232	0.607538	0.645279	0.288661	0.0301718	0.593891	0.611971	0.763894	0.0504035	0.0335736	0.328849	0.682832
HGG080318	HGG080318	H3K27M_DMG	0.266253	0.739416	0.78942	0.0305848	0.706748	0.128966	0.723865	0.0235516	0.827077	0.615534	0.656703	0.027952	0.0348178	0.485311	0.547652	0.019544	0.0366862	0.750807	0.0797618	0.0319305	0.0219236	0.405936	0.0218498	0.578047	0.66347	0.74952	0.681805	0.0315727	0.699874	0.778221	0.55934	0.103898	0.392849	0.661501	0.686521	0.670806	0.0372591	0.6048	0.710983	0.715422	0.0377781	0.0341858	0.521949	0.70319
HOS	HOS	Osteosarcoma	0.530175	0.0646147	0.0559203	0.0352507	0.753725	0.119379	0.0839887	0.02257	0.839522	0.0497651	0.71346	0.0302297	0.0390541	0.729183	0.0378357	0.0387623	0.0354962	0.598826	0.691765	0.0433874	0.034329	0.0397325	0.0277812	0.0755989	0.16003	0.776083	0.673275	0.0314309	0.753365	0.822308	0.456178	0.0378727	0.602166	0.693707	0.732305	0.0490488	0.0440064	0.737885	0.757513	0.82982	0.04507	0.0476361	0.654441	0.761427
HSJDDIPG007	HSJD_DIPG_007	H3K27M_DMG	0.720578	0.770525	0.805391	0.0280262	0.728393	0.117946	0.721269	0.0264616	0.785499	0.430618	0.68124	0.0345427	0.0380188	0.288342	0.817204	0.0311168	0.0667242	0.69863	0.120435	0.0551381	0.0441919	0.706713	0.0448088	0.638987	0.601327	0.76475	0.718057	0.0244927	0.748661	0.784148	0.577256	0.0479238	0.290898	0.669022	0.652123	0.681659	0.0491276	0.618815	0.679732	0.778348	0.0543271	0.0435599	0.595861	0.732692
HSJDGBM002	HSJD_GBM_002	H3G34_DHG	0.509962	0.825265	0.810838	0.0385372	0.762332	0.089272	0.744155	0.0312749	0.804955	0.436235	0.742869	0.0360226	0.0404628	0.7245	0.815413	0.0154045	0.0475527	0.790882	0.0575063	0.0494725	0.0398023	0.801545	0.0366879	0.766474	0.630859	0.8001	0.769367	0.0262197	0.803449	0.802514	0.711317	0.0947028	0.606513	0.736796	0.783213	0.739285	0.0423713	0.77483	0.800766	0.831425	0.0385659	0.0548814	0.68673	0.802221
I070004	I070_004	Inflammatory Myofibroblastic Tumour (IMFT)	0.347416	0.279247	0.0432247	0.0438417	0.793051	0.0614609	0.536001	0.0394306	0.845382	0.0438632	0.777415	0.0403583	0.0458325	0.678125	0.0502061	0.0137594	0.058752	0.0774101	0.331118	0.0701754	0.0429598	0.0611414	0.0391387	0.298879	0.0675511	0.846633	0.774533	0.0374963	0.795221	0.843787	0.0418358	0.177174	0.307678	0.712398	0.748574	0.180541	0.0543989	0.414761	0.744058	0.867367	0.0459151	0.0572002	0.376623	0.798402
ICRB1692D	ICR_B169_2D	H3K27M_DMG	0.666994	0.768079	0.826791	0.0364947	0.773677	0.0881886	0.776874	0.0309072	0.8125	0.717182	0.701096	0.0404637	0.0383691	0.406141	0.555764	0.00255853	0.0360963	0.777876	0.107914	0.0407118	0.0373384	0.231157	0.0298524	0.382429	0.732373	0.805201	0.751869	0.0295414	0.766693	0.844367	0.6372	0.0491651	0.288412	0.743521	0.695327	0.637904	0.038526	0.724216	0.616948	0.714706	0.0442754	0.0493765	0.397162	0.772804
ICRB1812D	ICR_B181_2D	H3K27M_DMG	0.387537	0.436792	0.16792	0.0448367	0.777689	0.0649582	0.0755612	0.0273123	0.808424	0.0485133	0.749515	0.0526316	0.0420606	0.281873	0.0618166	0.0189827	0.0664837	0.5824	0.0432053	0.0405562	0.0396277	0.0504699	0.0466718	0.0943131	0.108809	0.705261	0.772175	0.0271159	0.694304	0.813313	0.298116	0.0609232	0.238369	0.711153	0.698396	0.191239	0.0444092	0.660155	0.789943	0.595509	0.0329361	0.0476405	0.260988	0.768719
ICRB1842D	ICR_B184_2D	H3K27M_DMG	0.689052	0.596837	0.465103	0.0400176	0.82865	0.0801691	0.342601	0.0326502	0.8596	0.055602	0.770975	0.0405506	0.0487409	0.372162	0.222545	0.0275315	0.0929419	0.735025	0.131494	0.0495375	0.0502721	0.104579	0.0220202	0.146348	0.227361	0.839126	0.809416	0.0393903	0.823084	0.743653	0.579823	0.0554639	0.515638	0.747692	0.799489	0.475455	0.0593982	0.797339	0.7936	0.855221	0.0412979	0.0507056	0.458301	0.810247
ICRB3012D	ICR_B301_2D	H3K27M_DMG	0.442049	0.790749	0.300216	0.0403864	0.796937	0.066155	0.497413	0.0293319	0.80303	0.101591	0.763033	0.0369193	0.0420041	0.324143	0.187224	0.0144059	0.0485624	0.449061	0.0895124	0.0499033	0.0359733	0.0608281	0.027443	0.13446	0.435819	0.591893	0.79856	0.0240098	0.692533	0.62113	0.532669	0.0635905	0.277675	0.770843	0.740552	0.141255	0.0435239	0.581083	0.715242	0.356054	0.0367133	0.056535	0.227247	0.81434
ICRCXJ0013D	ICR_CXJ_001	H3WT_HGG	0.695836	0.792103	0.876238	0.0355848	0.741886	0.0624417	0.772793	0.0290026	0.434894	0.79636	0.72196	0.0426732	0.0378124	0.722893	0.807195	0.0228976	0.0536083	0.332916	0.384223	0.0559447	0.0345741	0.750072	0.0329922	0.73254	0.757182	0.802656	0.749055	0.031764	0.749672	0.839026	0.6632	0.209209	0.624311	0.678163	0.682211	0.721738	0.0471012	0.741899	0.538693	0.811663	0.0358242	0.0555246	0.501133	0.772999
ICRCXJ0153D	CXJ015-3D	H3WT_HGG	0.214268	0.767535	0.84069	0.0287924	0.746695	0.0998801	0.497878	0.0214336	0.827045	0.461778	0.690203	0.0310955	0.0522256	0.64116	0.499013	0.0217797	0.048902	0.534317	0.116392	0.0380676	0.0212294	0.379349	0.0291111	0.583789	0.600019	0.791211	0.736064	0.0272919	0.717025	0.828021	0.473397	0.149033	0.366375	0.684427	0.678318	0.728958	0.0393399	0.638027	0.746252	0.580694	0.0485515	0.0405626	0.20769	0.764831
ICRCXJ0172D	CXJ017-2D	H3WT_HGG	0.0364927	0.352756	0.0494612	0.0299634	0.791661	0.0880532	0.0854442	0.0360398	0.78543	0.0365291	0.748389	0.0533528	0.0416489	0.326348	0.0770646	0.0202651	0.0575816	0.638333	0.104766	0.0554262	0.0285287	0.0497573	0.0347765	0.0554767	0.109623	0.823311	0.78674	0.0307966	0.753288	0.83417	0.0957404	0.0483403	0.669084	0.731892	0.800765	0.225191	0.0544597	0.737723	0.772448	0.833333	0.0468138	0.0545057	0.669026	0.800941
ICRCXJ046	ICR_CXJ_046	H3G34_DHG	0.0768487	0.258862	0.074813	0.0468673	0.818508	0.0691172	0.0997345	0.0334547	0.807624	0.0521841	0.781584	0.040445	0.0476699	0.598415	0.0557533	0.0230371	0.0596398	0.482496	0.140658	0.056112	0.0439258	0.0983656	0.0443069	0.177001	0.108748	0.85223	0.79274	0.0476384	0.736031	0.870456	0.230545	0.0487756	0.237881	0.773863	0.780103	0.45	0.0503289	0.797796	0.79434	0.760402	0.035542	0.0556396	0.511306	0.784862
JCATRT	JC_ATRT	ATRT	0.543154	0.044096	0.0247222	0.0267692	0.590768	0.0874989	0.0591716	0.0230333	0.166458	0.0422741	0.623037	0.0332266	0.0372922	0.377133	0.054681	0.019552	0.0637515	0.0451434	0.0386786	0.0478817	0.0393133	0.043452	0.0404221	0.0422926	0.0739492	0.710791	0.320417	0.0386207	0.552365	0.812288	0.510268	0.0434674	0.146611	0.475857	0.595793	0.0270042	0.042447	0.412142	0.720943	0.723608	0.0362643	0.0413865	0.295232	0.760076
JHHDIPG1	JHH_DIPG_1	H3K27M_DMG	0.627849	0.714856	0.760714	0.0267197	0.641943	0.134434	0.670155	0.0208178	0.803448	0.247146	0.598289	0.0208431	0.0173693	0.255138	0.812131	0.0124586	0.0273781	0.661455	0.0409205	0.0323206	0.0195754	0.670943	0.0196771	0.568377	0.496509	0.688633	0.678204	0.0247901	0.681961	0.753358	0.555659	0.0492646	0.478626	0.614189	0.640271	0.600314	0.0263383	0.601431	0.656839	0.739786	0.0312229	0.0298894	0.448106	0.660656
JHHDIPG2J	JHH_DIPG_2J	H3K27M_DMG	0.547249	0.788709	0.558863	0.0378313	0.766749	0.103365	0.568986	0.0174889	0.761624	0.492989	0.673965	0.0319786	0.0258004	0.359756	0.386209	0.0204082	0.0356449	0.553233	0.0901569	0.0343325	0.0386668	0.0995678	0.0288462	0.153718	0.72359	0.71276	0.752698	0.0354012	0.715172	0.790334	0.597358	0.0401479	0.455369	0.686422	0.717641	0.245735	0.031302	0.670723	0.733799	0.646529	0.037546	0.0338695	0.507626	0.781682
JUMP4	JUMP4	H3K27M_DMG	0.408079	0.509746	0.350174	0.0320074	0.65892	0.111919	0.0437652	0.0233337	0.845067	0.0280993	0.605089	0.0273409	0.0312686	0.380588	0.146344	0.0151121	0.0460638	0.663689	0.335192	0.0416859	0.0267305	0.0723217	0.0237943	0.217604	0.109615	0.698076	0.680931	0.0340751	0.644079	0.715969	0.19863	0.0310923	0.385806	0.586124	0.633785	0.170684	0.034299	0.6346	0.632928	0.692754	0.0621397	0.04237	0.358343	0.663226
KNS42	KNS_42	H3G34_DHG	0.403498	0.065572	0.0866296	0.0495167	0.822957	0.0740921	0.117304	0.0347785	0.701964	0.129022	0.799129	0.0540842	0.0440366	0.73148	0.0565327	0.0217526	0.0629258	0.516735	0.049637	0.0463969	0.038935	0.0523251	0.0405375	0.0596807	0.156408	0.833756	0.786414	0.0452639	0.893085	0.882273	0.605778	0.052642	0.735463	0.770918	0.773193	0.0754252	0.0539958	0.778668	0.73362	0.86339	0.0557889	0.0526375	0.170208	0.815699
MED114FHTC	MED_114	Medu	0.71302	0.321081	0.0583732	0.0312337	0.121318	0.106563	0.433905	0.0243124	0.713896	0.610404	0.609801	0.022244	0.0285123	0.701453	0.0523421	0.0202487	0.0520772	0.245049	0.0788207	0.0438323	0.024317	0.0361918	0.0238493	0.0410833	0.696339	0.798424	0.721778	0.0337359	0.74001	0.796454	0.505028	0.0339711	0.568604	0.671395	0.73886	0.0484315	0.0349187	0.658475	0.722513	0.351286	0.0371033	0.0404315	0.445314	0.738531
MG63	MG63	Osteosarcoma	0.798289	0.714534	0.767302	0.0531069	0.792025	0.104972	0.620086	0.0261498	0.80305	0.0474699	0.764498	0.0353444	0.0395001	0.660127	0.742477	0.0297496	0.0646368	0.757028	0.745476	0.0517936	0.0424546	0.77923	0.0465918	0.755859	0.0578973	0.831171	0.76846	0.0416979	0.830769	0.829675	0.152616	0.0876914	0.374484	0.739034	0.781132	0.703422	0.0546085	0.756074	0.7813	0.838233	0.0433368	0.0521363	0.447471	0.790052
NBEBC1	NBEBC1	Neuroblastoma	0.628561	0.947026	0.950512	0.0801761	0.91452	0.0455581	0.939383	0.0397196	0.959361	0.916885	0.898221	0.0625617	0.0451257	0.907405	0.938877	0.0271062	0.0712949	0.907966	0.883667	0.0722352	0.0678199	0.72381	0.0631162	0.788457	0.906403	0.954982	0.933135	0.0430697	0.933796	0.957618	0.509005	0.166025	0.572142	0.860882	0.904163	0.897703	0.0831114	0.908277	0.898869	0.94106	0.0290262	0.0761931	0.792376	0.943215
NBLS	NBLS	Neuroblastoma	0.814653	0.942671	0.952453	0.0902569	0.936971	0.0487637	0.943018	0.0436613	0.959652	0.948702	0.906365	0.0530385	0.0599754	0.927097	0.915016	0.0264327	0.0644959	0.925135	0.763775	0.0817627	0.0595569	0.694179	0.0552452	0.855806	0.92835	0.957417	0.938275	0.0368642	0.940128	0.950433	0.339568	0.197092	0.809815	0.900257	0.925455	0.912357	0.0772175	0.931034	0.919678	0.954237	0.02135	0.0575968	0.683905	0.954252
NGP	NGP	Neuroblastoma	0.70605	0.947522	0.964179	0.0657325	0.926804	0.0454811	0.946688	0.0468345	0.961874	0.95369	0.882002	0.0536869	0.0740097	0.90565	0.952551	0.027347	0.0841218	0.935628	0.826512	0.0606523	0.0472662	0.94912	0.075875	0.899001	0.919073	0.960422	0.932267	0.0314404	0.940036	0.956728	0.624173	0.216303	0.874263	0.864322	0.938139	0.885817	0.067918	0.940928	0.872277	0.953143	0.0251515	0.0671135	0.828359	0.931569
NLF	NLF	Neuroblastoma	0.878581	0.949741	0.951542	0.0838041	0.935083	0.046736	0.929449	0.0507036	0.953132	0.916519	0.892756	0.0570779	0.0509998	0.900278	0.936782	0.0251588	0.0697299	0.917102	0.842353	0.0538499	0.054339	0.953997	0.0648891	0.89667	0.933747	0.956685	0.949589	0.0307417	0.935382	0.95513	0.847844	0.362665	0.920626	0.873729	0.917058	0.911319	0.0639327	0.919121	0.925736	0.955971	0.0260897	0.0771328	0.877847	0.942775
ONS76	ONS76	Medulloblastoma	0.752614	0.054482	0.035072	0.0537414	0.897743	0.0244401	0.0498097	0.0455202	0.890092	0.0513325	0.878302	0.0589652	0.0380046	0.575899	0.0500231	0.021066	0.0754588	0.274812	0.0660054	0.0693193	0.0514472	0.063615	0.056286	0.0618085	0.0673647	0.924917	0.183354	0.02413	0.716137	0.959485	0.107489	0.0949166	0.550714	0.824338	0.838828	0.0451287	0.0778692	0.8608	0.880746	0.253583	0.0249068	0.0723467	0.3512	0.923362
OPBGGBM001	OPBG_GBM_001	H3G34_DHG	0.762748	0.821546	0.835522	0.0559082	0.811909	0.0793961	0.861647	0.0367722	0.81396	0.752239	0.759273	0.0429195	0.0458185	0.787621	0.79749	0.036504	0.0540202	0.797753	0.594154	0.0590109	0.0415148	0.80854	0.0402562	0.78389	0.784871	0.834685	0.801111	0.0355037	0.833746	0.855021	0.539054	0.133456	0.675393	0.753012	0.80358	0.7776	0.0480576	0.789639	0.802304	0.851131	0.031282	0.0541107	0.700292	0.815917
OS25	OS25	Osteosarcoma	0.298481	0.241722	0.380332	0.0225618	0.687673	0.0785948	0.724651	0.0188544	0.213865	0.537876	0.609537	0.025641	0.0260262	0.594846	0.0485557	0.0251147	0.0380833	0.0225897	0.599107	0.0411273	0.0188006	0.684764	0.0188454	0.638653	0.622834	0.76968	0.669251	0.0380041	0.664791	0.760793	0.565841	0.169335	0.508638	0.60487	0.639434	0.62139	0.0349831	0.419419	0.528299	0.691236	0.0429184	0.0301195	0.266491	0.65679
OS384	PSS131R	Osteosarcoma	0.196496	0.158641	0.492744	0.0501092	0.750758	0.0888067	0.278112	0.0347293	0.81162	0.0485015	0.695878	0.0443832	0.0542255	0.525012	0.122605	0.0298947	0.0665375	0.444461	0.450696	0.0551235	0.0273766	0.45855	0.0535305	0.476363	0.0507115	0.813159	0.754771	0.0447782	0.746868	0.782503	0.208284	0.0920764	0.62383	0.700613	0.698249	0.60639	0.0545631	0.682233	0.7143	0.769209	0.0542035	0.0550633	0.5727	0.740048
OS526	PSS112	Osteosarcoma	0.382075	0.319688	0.302633	0.038819	0.777001	0.085967	0.0797313	0.0401986	0.78522	0.0629568	0.752117	0.0466492	0.0491362	0.553936	0.111022	0.0259723	0.055177	0.415287	0.290978	0.0645348	0.0456833	0.131547	0.0484545	0.333466	0.21392	0.815873	0.80304	0.0444079	0.75331	0.839363	0.64287	0.0996634	0.425264	0.731833	0.753737	0.344317	0.0555741	0.736137	0.745456	0.59652	0.0545015	0.0542508	0.327983	0.790279
OSL1	OSL1	aHGG	0.28911	0.759365	0.581406	0.0388173	0.799458	0.0860722	0.56507	0.0298351	0.844066	0.0376467	0.754726	0.03693	0.0447218	0.680103	0.432626	0.0206824	0.0753854	0.804847	0.079708	0.051362	0.0417331	0.143138	0.0400331	0.270688	0.220368	0.815723	0.798391	0.0376919	0.826087	0.878858	0.564302	0.0652338	0.611604	0.740089	0.800817	0.412932	0.0568532	0.781542	0.797424	0.82919	0.0335632	0.0420001	0.667921	0.83083
P001003	P001003	ETMR	0.75722	0.737954	0.828122	0.0384994	0.761728	0.117466	0.68611	0.0365034	0.857347	0.312618	0.705911	0.0392508	0.0577206	0.759516	0.798755	0.0285982	0.0578088	0.782763	0.0728465	0.0458956	0.0437463	0.775916	0.0314093	0.748068	0.480288	0.795429	0.760936	0.0430634	0.797141	0.841474	0.717628	0.126869	0.469734	0.71188	0.762714	0.720312	0.053121	0.63229	0.743129	0.811273	0.0470602	0.0467914	0.407557	0.789031
P002306	P002306	H3K27M_DMG	0.619511	0.791774	0.79683	0.0271784	0.715535	0.0911087	0.474046	0.0224617	0.759381	0.048039	0.637461	0.0269258	0.0272377	0.103384	0.72361	0.0215268	0.0427844	0.57625	0.037601	0.0416438	0.0208842	0.169903	0.0256471	0.278782	0.330373	0.774341	0.70169	0.0277827	0.671941	0.762623	0.337125	0.0361358	0.396838	0.675497	0.721285	0.364083	0.0347885	0.635098	0.697026	0.781423	0.0434853	0.0341779	0.198973	0.734973
P005306	P005306	H3K27M_DMG	0.683682	0.737876	0.739404	0.0256789	0.663412	0.0977987	0.701261	0.014862	0.755356	0.0693114	0.645954	0.0199712	0.0268959	0.0889396	0.392889	0.0165636	0.0311055	0.507471	0.0420956	0.032566	0.0139505	0.0984649	0.0189142	0.180265	0.404798	0.739226	0.669017	0.0410406	0.735934	0.755489	0.450356	0.0334268	0.400901	0.592667	0.65699	0.308771	0.0249261	0.611647	0.654281	0.725095	0.041729	0.0256868	0.274114	0.727782
P005401	P005401	H3K27M_DMG	0.764509	0.789625	0.84822	0.0411552	0.767662	0.0995754	0.488111	0.0397214	0.815137	0.456142	0.725428	0.0404367	0.0504252	0.534955	0.735294	0.0244893	0.0659642	0.748311	0.0540183	0.0608643	0.0499659	0.688247	0.0480769	0.484321	0.487853	0.79247	0.760012	0.0425456	0.767609	0.82681	0.656793	0.129775	0.307338	0.693455	0.719914	0.712121	0.0507349	0.69432	0.717708	0.799823	0.0549559	0.0614012	0.543006	0.760111
P007401	P007401	H3WT_HGG	0.396306	0.699183	0.579375	0.039202	0.76356	0.100093	0.806462	0.0380082	0.830895	0.305366	0.705599	0.0512159	0.0472166	0.395759	0.266916	0.0301874	0.06408	0.708149	0.0742857	0.0589808	0.0462181	0.124599	0.0454958	0.223329	0.515191	0.776377	0.754738	0.0341109	0.776539	0.792406	0.500714	0.0429224	0.437159	0.695358	0.737744	0.453528	0.0504887	0.637842	0.710865	0.799242	0.0542509	0.0526156	0.555109	0.755933
PB17SH009	PB17SH009	ATRT	0.446445	0.0209353	0.0150417	0.0220352	0.590107	0.122804	0.0260728	0.0184529	0.111806	0.0305164	0.597216	0.0236266	0.0307731	0.589765	0.0284874	0.0233252	0.0351196	0.0308291	0.0394636	0.0269343	0.0277389	0.024325	0.0294927	0.0341657	0.0456616	0.609476	0.092607	0.040402	0.713405	0.766307	0.617809	0.0345403	0.129141	0.519176	0.644477	0.0204007	0.0302899	0.504828	0.68012	0.622893	0.0351549	0.0289512	0.283113	0.72642
PB19SH009	PB19SH009	Neuroblastoma_CNS	0.677175	0.748593	0.434244	0.0281976	0.735203	0.137595	0.775263	0.0213412	0.825418	0.360017	0.675261	0.0249258	0.0333625	0.439108	0.181781	0.0237408	0.0352054	0.652405	0.392086	0.0389252	0.0161697	0.0846174	0.0307759	0.141958	0.706264	0.750381	0.737514	0.044905	0.72892	0.762254	0.0437656	0.0346725	0.180726	0.66522	0.722176	0.310265	0.0316906	0.75529	0.305148	0.803479	0.0434247	0.0390769	0.388981	0.750321
PBT04FHTC	PBT04FHTC	H3WT_HGG	0.206718	0.372297	0.36625	0.0285916	0.693944	0.114336	0.106997	0.0217845	0.760018	0.02334	0.643037	0.0196889	0.0246468	0.599057	0.158754	0.0201632	0.0288627	0.660809	0.0792618	0.0285291	0.0263801	0.206098	0.0178879	0.201101	0.069268	0.79074	0.680618	0.0462401	0.755053	0.769923	0.107043	0.0682396	0.516667	0.636238	0.669061	0.501038	0.0281613	0.528742	0.675934	0.74264	0.0320565	0.0245075	0.237187	0.7404
PBT05FHTC	PBT05FHTC	H3WT_HGG	0.562665	0.799379	0.74813	0.0276421	0.714931	0.133947	0.730263	0.0265355	0.728934	0.472586	0.666487	0.0306012	0.041009	0.655165	0.260642	0.0232594	0.0544645	0.718066	0.124344	0.0339904	0.0266882	0.494998	0.029703	0.442248	0.682097	0.760695	0.673675	0.0490903	0.774951	0.785869	0.597947	0.182059	0.360469	0.698745	0.738217	0.690232	0.0318195	0.685042	0.707098	0.48281	0.0478609	0.0312244	0.53353	0.767458
PBT22FHTC	PBT22FHTC	H3K27M_DMG	0.593323	0.756415	0.431809	0.0375966	0.732567	0.10542	0.726769	0.0288692	0.782239	0.162121	0.664807	0.0430246	0.0447886	0.256588	0.285748	0.0227602	0.0570033	0.532261	0.0592215	0.0553481	0.0304856	0.0994132	0.0528418	0.181785	0.466799	0.77196	0.723205	0.0454265	0.697726	0.782065	0.484123	0.068933	0.249642	0.6735	0.659647	0.180997	0.0423523	0.685431	0.696372	0.436839	0.0692055	0.0513302	0.424396	0.720732
PBT29FHTC	PBT29FHTC	H3K27M_DMG	0.583319	0.763764	0.700909	0.0391402	0.733148	0.11532	0.706129	0.0306754	0.840342	0.508498	0.718228	0.0375773	0.0458867	0.381972	0.423716	0.0163184	0.0568759	0.678097	0.19507	0.0479124	0.0287651	0.314551	0.0470206	0.433243	0.635369	0.770569	0.746751	0.0313216	0.750246	0.819504	0.606439	0.0699333	0.210774	0.676354	0.681698	0.40436	0.0502421	0.688506	0.726626	0.435624	0.047712	0.0473311	0.446965	0.73261
PPMP002250919	PPMP002_250919_EPD	No_malignancy	0.432756	0.255202	0.0862442	0.03125	0.777825	0.0900453	0.362006	0.0281015	0.589183	0.0391085	0.738042	0.0346159	0.0356656	0.159088	0.029314	0.0244957	0.033301	0.21815	0.0548087	0.0394514	0.030036	0.0489957	0.0218291	0.0469934	0.062665	0.802235	0.746703	0.0231754	0.697479	0.813043	0.0646449	0.0399213	0.166734	0.739171	0.478267	0.0674354	0.043385	0.335215	0.505023	0.527833	0.041274	0.0398495	0.114168	0.783931
PPMP007181019	PPMP007_181019_ATRT	No_malignancy	0.342919	0.269968	0.0548991	0.0452216	0.81149	0.0729184	0.199238	0.0320477	0.712385	0.0525697	0.788054	0.0430267	0.0455913	0.294015	0.0481013	0.0239721	0.0465873	0.122481	0.0720893	0.0489113	0.0342616	0.11776	0.0376837	0.159188	0.0598492	0.828604	0.779782	0.04122	0.462755	0.893403	0.121099	0.0654161	0.36733	0.666406	0.749897	0.111687	0.0422438	0.427812	0.372069	0.645063	0.0548476	0.0536512	0.161234	0.736698
PPMP058140222	PPMP058_140222	H3K27M_DMG	0.39532	0.800389	0.70461	0.0503034	0.786325	0.062287	0.399201	0.0351509	0.723305	0.182076	0.706559	0.0466372	0.0438182	0.318227	0.305352	0.0203385	0.045943	0.644044	0.0627806	0.0472107	0.0409789	0.233759	0.023687	0.248978	0.546252	0.57294	0.771861	0.0286554	0.776817	0.825146	0.404645	0.0862156	0.200765	0.699481	0.723468	0.433462	0.0434274	0.658318	0.724705	0.455537	0.036393	0.0447661	0.376099	0.781005
QCTB1593	QCTB1593	ATRT	0.567274	0.447918	0.334111	0.0406343	0.722193	0.0989271	0.742584	0.0323351	0.703666	0.181307	0.689608	0.0287737	0.0403898	0.549732	0.182672	0.0220077	0.0525201	0.481227	0.138045	0.0436238	0.0334052	0.243006	0.0269208	0.284241	0.298589	0.798035	0.718357	0.0366898	0.609462	0.726086	0.483448	0.0794169	0.233545	0.652065	0.714588	0.297396	0.0441984	0.501046	0.729657	0.696777	0.0499753	0.0484189	0.315141	0.754223
RA002	RA002LMU	H3WT_HGG	0.531536	0.631461	0.207866	0.0288976	0.659215	0.0879748	0.671757	0.0228191	0.780269	0.13048	0.602743	0.0244075	0.0310164	0.501051	0.295056	0.0211541	0.0368225	0.423433	0.232818	0.0404544	0.0208005	0.0879419	0.0243882	0.155423	0.202358	0.649349	0.701202	0.044687	0.551814	0.593229	0.274783	0.0416312	0.1776	0.582562	0.570743	0.117332	0.0299568	0.478796	0.617907	0.572687	0.0573508	0.0331844	0.305435	0.665252
RA055	RA055LDE	H3K27M_DMG	0.456028	0.744845	0.714841	0.0257419	0.714915	0.106276	0.734515	0.0159813	0.736905	0.420307	0.638427	0.0191978	0.021933	0.295425	0.67558	0.0146944	0.0334267	0.549771	0.106974	0.0350008	0.0228013	0.252965	0.0260495	0.263953	0.725597	0.757557	0.675808	0.0268058	0.646039	0.766451	0.532554	0.0502132	0.153204	0.644176	0.644108	0.431377	0.0323787	0.492923	0.628051	0.630973	0.0480046	0.0281718	0.554118	0.717912
RCH4065	RCH4065	H3G34_DHG	0.255292	0.659701	0.577434	0.0271969	0.71819	0.0761141	0.344628	0.0240005	0.764071	0.0477197	0.662844	0.0259379	0.0293468	0.310487	0.346239	0.0244663	0.03799	0.64436	0.123286	0.0456721	0.0273403	0.287853	0.0243852	0.235811	0.191194	0.72227	0.708576	0.0392063	0.60265	0.779427	0.121962	0.0559694	0.197117	0.613495	0.630992	0.532	0.0362532	0.556525	0.594503	0.547582	0.0483624	0.0350929	0.232132	0.692359
RN1	RN1	aHGG	0.240521	0.829038	0.871285	0.0477401	0.838825	0.0805854	0.805747	0.0345345	0.882202	0.236409	0.757288	0.0373868	0.0489036	0.487801	0.666374	0.0114068	0.087969	0.795037	0.282436	0.0497896	0.0452772	0.166815	0.0396885	0.461638	0.605579	0.853378	0.794752	0.0571429	0.816661	0.838025	0.467083	0.0570193	0.399147	0.73985	0.788292	0.694521	0.061799	0.728363	0.784171	0.86098	0.039074	0.0512984	0.697682	0.800319
RR2	RR2	aHGG	0.240875	0.797568	0.828973	0.0820093	0.763208	0.108307	0.813646	0.0306317	0.75705	0.368891	0.751876	0.0362472	0.0426158	0.544726	0.636971	0.026962	0.0531045	0.4356	0.200802	0.0579289	0.0495674	0.403008	0.043071	0.738592	0.717811	0.81536	0.777608	0.0515426	0.762478	0.847037	0.224685	0.171489	0.226411	0.690856	0.73066	0.4706	0.0411983	0.597511	0.764601	0.839349	0.0519833	0.0527369	0.477772	0.776293
SAOS2	SAOS2	Osteosarcoma	0.389038	0.0863682	0.349811	0.0304603	0.685306	0.0987303	0.102215	0.0244361	0.438439	0.0846036	0.627886	0.0237512	0.0288498	0.602704	0.0397853	0.0228807	0.0320719	0.12001	0.415727	0.0352274	0.0280465	0.435508	0.0279847	0.513722	0.223215	0.74062	0.696831	0.0393899	0.709295	0.769619	0.604784	0.102503	0.609626	0.647591	0.634882	0.561002	0.0382362	0.556764	0.601625	0.746621	0.0526316	0.0355008	0.260661	0.712815
SF188	SF188	H3WT_HGG	0.0955031	0.104774	0.319711	0.0297071	0.722167	0.10118	0.149149	0.0312084	0.842951	0.0285927	0.684071	0.0211937	0.0318382	0.60044	0.121264	0.0173949	0.0302382	0.601038	0.110233	0.0455586	0.0262863	0.421918	0.0283538	0.513182	0.0418795	0.7873	0.729964	0.0286418	0.764398	0.783085	0.265839	0.0442966	0.416339	0.67679	0.734993	0.612803	0.0410224	0.55785	0.377772	0.795784	0.0450291	0.038077	0.329673	0.720529
SF7761	SF7761	H3K27M_DMG	0.722232	0.793657	0.791216	0.0339457	0.745189	0.118308	0.692308	0.0195634	0.766455	0.472818	0.668143	0.0251389	0.0182961	0.192525	0.704674	0.0287327	0.0367366	0.693157	0.0414081	0.0310997	0.0256008	0.546957	0.0259958	0.302178	0.603344	0.777897	0.716087	0.0305822	0.723585	0.77706	0.593691	0.0506115	0.338949	0.671896	0.69443	0.596248	0.0303087	0.6844	0.682322	0.809172	0.0544729	0.0487142	0.382062	0.735725
SF8628	SF8628	H3K27M_DMG	0.458781	0.328548	0.0833073	0.0257231	0.756063	0.0847105	0.133125	0.0266933	0.851018	0.026738	0.708558	0.0306853	0.0292667	0.52617	0.0434489	0.018643	0.0436035	0.769291	0.418833	0.0416298	0.02377	0.0792923	0.0310129	0.237598	0.0628824	0.769297	0.729383	0.031908	0.800224	0.846638	0.0716418	0.042757	0.223421	0.696771	0.731995	0.110198	0.0375405	0.707506	0.742711	0.762986	0.0427989	0.041228	0.32186	0.749609
SJGBM2	SJGBM2	H3WT_HGG	0.213524	0.711739	0.803863	0.0266244	0.70744	0.0688452	0.754704	0.0197263	0.74172	0.073874	0.616842	0.0305897	0.0292526	0.645743	0.661834	0.0171951	0.0457049	0.677591	0.326577	0.0461641	0.0167791	0.74	0.0252025	0.69041	0.314826	0.711834	0.680696	0.0430458	0.652454	0.763117	0.540603	0.1326	0.514159	0.608141	0.629917	0.641857	0.036984	0.58699	0.65163	0.773963	0.048511	0.0365334	0.279363	0.687923
SJSA1	SJSA	Osteosarcoma	0.28601	0.0314109	0.139331	0.0233435	0.744608	0.0913763	0.028258	0.020456	0.792556	0.0280278	0.665511	0.0285694	0.0242892	0.388576	0.0281092	0.0139912	0.0392845	0.428875	0.0643601	0.035936	0.0236809	0.399876	0.0254611	0.417571	0.0393342	0.763442	0.723182	0.0329212	0.665497	0.781778	0.154874	0.0535638	0.552182	0.652832	0.68334	0.386246	0.0292208	0.619048	0.377647	0.719222	0.0419618	0.0309707	0.463008	0.697834
SJSC	SJSC	MRT	0.645682	0.151463	0.0578177	0.0246407	0.761677	0.107301	0.038891	0.029141	0.760306	0.0740395	0.72289	0.0266956	0.035477	0.480321	0.0373537	0.0159325	0.0514512	0.477821	0.400814	0.044326	0.0285022	0.045826	0.0336021	0.106508	0.206135	0.747525	0.581722	0.04017	0.366078	0.769182	0.653026	0.0412194	0.21624	0.660056	0.714408	0.0436747	0.0348229	0.566178	0.746782	0.800075	0.0470325	0.0398652	0.225261	0.752737
SKNBE2	SKNBE2	Neuroblastoma	0.84068	0.950563	0.958163	0.0609346	0.922639	0.0331465	0.941357	0.0600082	0.959086	0.950322	0.891583	0.0551343	0.0551066	0.848889	0.939219	0.0210501	0.069355	0.917766	0.69715	0.0756913	0.0428335	0.914339	0.0503569	0.916442	0.93129	0.959084	0.930606	0.0267005	0.948589	0.954186	0.393112	0.0937595	0.66043	0.899749	0.907213	0.875988	0.0702774	0.925787	0.912458	0.959042	0.0326891	0.0724337	0.85036	0.948584
SMSSAN	SMSSAN	Neuroblastoma	0.955887	0.937043	0.943187	0.0793845	0.916698	0.0334502	0.941366	0.046697	0.946739	0.956107	0.921036	0.0470223	0.0275317	0.944837	0.929029	0.0182924	0.0570262	0.913578	0.934572	0.0738334	0.0489727	0.955765	0.0466313	0.914135	0.931613	0.943156	0.921392	0.0272305	0.950511	0.963357	0.5707	0.203216	0.885582	0.901613	0.938163	0.894552	0.0608754	0.927684	0.819684	0.961362	0.012627	0.041393	0.868382	0.955488
SU13808	SU_13808	ATRT	0.685402	0.801044	0.736199	0.0228383	0.749037	0.118165	0.753411	0.0219996	0.763023	0.729118	0.657824	0.0253253	0.0203849	0.576296	0.79371	0.0257426	0.0467773	0.649015	0.7585	0.035479	0.0218987	0.444399	0.0306053	0.697819	0.706989	0.748672	0.735882	0.0451434	0.756505	0.764538	0.64019	0.235272	0.30221	0.679578	0.708552	0.660465	0.0329871	0.702775	0.724272	0.774557	0.0406892	0.0319439	0.52777	0.709597
SUDIPG13	SU_DIPG_13	H3K27M_DMG	0.69115	0.692565	0.662222	0.0274092	0.730215	0.106292	0.775197	0.0234573	0.734724	0.483539	0.617696	0.0168467	0.0262904	0.353365	0.364579	0.0149363	0.0380468	0.70974	0.291045	0.032578	0.027516	0.149731	0.0153569	0.184487	0.670771	0.776842	0.651341	0.0310438	0.70663	0.767156	0.540806	0.0394191	0.243919	0.628	0.683476	0.382425	0.0287228	0.655974	0.631728	0.473814	0.0489317	0.0285462	0.537123	0.708577
SUDIPG17	SU_DIPG_17	H3K27M_DMG	0.211136	0.741811	0.814071	0.0247891	0.708291	0.150266	0.650557	0.0241785	0.722205	0.474113	0.624772	0.0221286	0.0273303	0.393508	0.729747	0.0242909	0.0319941	0.678786	0.149358	0.0334126	0.022629	0.728649	0.0213821	0.65617	0.65959	0.745374	0.704499	0.0378623	0.750304	0.719242	0.51368	0.0758099	0.4135	0.655837	0.675746	0.635015	0.0338764	0.60902	0.709118	0.756801	0.035104	0.0348711	0.554591	0.710423
SUDIPG19	SU_DIPG_19	H3K27M_DMG	0.649324	0.743757	0.761386	0.0175973	0.746889	0.121263	0.748509	0.0293175	0.753846	0.237474	0.719922	0.0278456	0.0246032	0.374689	0.575173	0.0189626	0.0405	0.727131	0.14603	0.033625	0.025121	0.709883	0.0249407	0.446896	0.61955	0.798479	0.736067	0.0334238	0.805777	0.780182	0.592943	0.046746	0.585305	0.711944	0.728599	0.582421	0.0331043	0.672682	0.689358	0.769573	0.0413053	0.0296891	0.29347	0.727693
SUDIPG21	SU_DIPG_21	H3K27M_DMG	0.132361	0.677011	0.730792	0.0220476	0.672767	0.13392	0.718561	0.0155215	0.703657	0.720191	0.62206	0.0231301	0.021339	0.391481	0.73835	0.020514	0.0276313	0.68	0.274135	0.0261156	0.0226737	0.589792	0.0226662	0.51886	0.684062	0.71554	0.631404	0.0282027	0.726279	0.759066	0.528683	0.0441207	0.509234	0.601885	0.664772	0.606576	0.0234788	0.615972	0.637661	0.687611	0.0504605	0.0260044	0.367178	0.654751
SUDIPG24	SU_DIPG_24	H3K27M_DMG	0.679138	0.777255	0.763184	0.0283531	0.690951	0.112111	0.609551	0.0227257	0.710384	0.109085	0.641352	0.0307399	0.026275	0.377514	0.75523	0.03053	0.0425611	0.681659	0.0349599	0.0332174	0.0232837	0.475237	0.0267967	0.335199	0.376537	0.767508	0.722113	0.0505151	0.713354	0.777046	0.144655	0.0516257	0.419508	0.621014	0.678361	0.647412	0.034617	0.600091	0.648625	0.679943	0.0476352	0.0362381	0.52239	0.6766
SUDIPG25	SU_DIPG_25	H3K27M_DMG	0.312697	0.740611	0.800808	0.0316296	0.769803	0.104334	0.318929	0.0228744	0.790698	0.702377	0.65432	0.0199113	0.0319563	0.480469	0.560457	0.0237389	0.0335528	0.668469	0.0810296	0.0448638	0.0263383	0.58787	0.0223642	0.577405	0.678	0.770309	0.693744	0.0446247	0.697287	0.675851	0.623764	0.114393	0.549782	0.643274	0.700859	0.681931	0.0332761	0.628643	0.69948	0.698668	0.0506386	0.0295986	0.306112	0.766479
SUDIPG29	SU_DIPG_29	H3K27M_DMG	0.442329	0.750234	0.408562	0.0292952	0.744105	0.0963248	0.401319	0.0255042	0.827258	0.0408314	0.654923	0.028475	0.0273637	0.677177	0.506355	0.0285081	0.0395547	0.75	0.295375	0.0332797	0.0257906	0.22853	0.0246249	0.202511	0.095777	0.754352	0.691214	0.0418649	0.795963	0.792113	0.386007	0.0425603	0.242997	0.682225	0.764124	0.471681	0.0373541	0.633739	0.726396	0.793554	0.0446405	0.0351898	0.614785	0.732653
SUDIPG33	SU_DIPG_33	H3K27M_DMG	0.0445774	0.584812	0.482806	0.031596	0.704716	0.13645	0.0755684	0.018307	0.794635	0.0317367	0.604616	0.0245239	0.0300528	0.317227	0.195388	0.0140449	0.0348517	0.557801	0.2141	0.0342466	0.0211287	0.152025	0.0295681	0.246807	0.15922	0.755375	0.67303	0.0389	0.676936	0.595532	0.277679	0.0611222	0.228192	0.61967	0.67394	0.208168	0.0429569	0.512731	0.641627	0.608193	0.0627417	0.0382433	0.265629	0.684889
SUDIPG35	SU_DIPG_35	H3K27M_DMG	0.373961	0.772727	0.780712	0.0267361	0.714559	0.115161	0.755748	0.0185464	0.78998	0.166242	0.651766	0.0208547	0.0256505	0.0693451	0.455894	0.0233367	0.0326946	0.741156	0.0442857	0.0404111	0.0263636	0.172868	0.0266463	0.268295	0.473969	0.768478	0.694708	0.0423817	0.729085	0.514195	0.473102	0.0578307	0.27985	0.628636	0.694378	0.506065	0.0308354	0.535705	0.650429	0.564027	0.046729	0.0292043	0.331338	0.716133
SUDIPG36	SU_DIPG_36	H3K27M_DMG	0.304541	0.724728	0.704712	0.0430253	0.753376	0.0790462	0.477002	0.0293939	0.764521	0.038961	0.692324	0.0337163	0.0381693	0.478905	0.224523	0.0243	0.0475639	0.743706	0.209537	0.0456711	0.0383874	0.366399	0.0323506	0.525055	0.130212	0.780665	0.738556	0.0457143	0.753683	0.82871	0.259655	0.201837	0.412733	0.719125	0.734922	0.612451	0.0463291	0.616643	0.726753	0.587308	0.0524585	0.0357837	0.412163	0.740798
SUDIPG4	SU_DIPG_4	H3K27M_DMG	0.3433	0.667722	0.375667	0.0335344	0.73514	0.106523	0.205982	0.0182638	0.726401	0.0314805	0.656103	0.0275243	0.0291473	0.387993	0.180306	0.0191213	0.0442847	0.613373	0.200989	0.0312236	0.0308689	0.0355273	0.0266693	0.130275	0.0827608	0.781004	0.7085	0.0318643	0.724065	0.772351	0.121599	0.0513023	0.210756	0.669757	0.684608	0.257908	0.0342775	0.668943	0.6944	0.444657	0.0504213	0.0356244	0.286476	0.721718
SUDIPG6	SU_DIPG_6	H3K27M_DMG	0.392613	0.742522	0.54533	0.028161	0.650372	0.109743	0.56486	0.0195538	0.771895	0.560992	0.607713	0.0259131	0.0244105	0.3125	0.386644	0.0126293	0.032997	0.578431	0.27974	0.0293748	0.0283002	0.144035	0.0224578	0.235072	0.654254	0.744375	0.6585	0.0396692	0.628133	0.753865	0.538761	0.0524231	0.305664	0.615187	0.65354	0.480836	0.0341124	0.592992	0.651441	0.710865	0.0524528	0.028032	0.406466	0.638056
SUPSCG1	SUPSCG1	H3K27M_DMG	0.573643	0.825222	0.767525	0.025448	0.713673	0.0844442	0.649759	0.0203057	0.74329	0.502045	0.640047	0.0215568	0.0254946	0.398991	0.64559	0.0185012	0.0407244	0.694508	0.0805707	0.0386795	0.0251067	0.544573	0.0231349	0.528987	0.390563	0.775828	0.698232	0.0287443	0.68388	0.730556	0.524205	0.0819498	0.346096	0.614183	0.704786	0.624518	0.0340589	0.605307	0.65502	0.703924	0.050982	0.0332671	0.318959	0.657695
SUPSCGBM2	SUPSCGBM2	H3WT_HGG	0.649338	0.757165	0.783595	0.0319331	0.703933	0.0968639	0.718729	0.0225738	0.721922	0.170532	0.699084	0.0283774	0.0331173	0.520998	0.672286	0.0307524	0.0367916	0.689078	0.0547521	0.0373532	0.0286385	0.51106	0.0293521	0.388266	0.210561	0.796563	0.733102	0.0431722	0.624175	0.825692	0.62733	0.0758697	0.581179	0.64461	0.682788	0.626801	0.0325015	0.631054	0.708634	0.800117	0.0499065	0.0359264	0.127375	0.73192
U118MG	U118MG	aHGG	0.526523	0.207562	0.0818864	0.0383379	0.749217	0.0832781	0.302886	0.0268207	0.717647	0.0358527	0.717604	0.0342792	0.0268629	0.563477	0.136851	0.0206851	0.0420332	0.580464	0.437202	0.0459947	0.0359795	0.163004	0.0313819	0.259694	0.102822	0.743553	0.714429	0.0279086	0.772976	0.761196	0.0558562	0.0374412	0.420212	0.706167	0.687773	0.192014	0.040261	0.712506	0.465222	0.813279	0.0501197	0.0384516	0.453223	0.719674
U2OS	U2OS	Osteosarcoma	0.394435	0.0400101	0.0510988	0.0343301	0.709593	0.0982875	0.0251379	0.0227713	0.680437	0.033226	0.662051	0.0267908	0.0253547	0.509119	0.0278156	0.015791	0.0469213	0.238632	0.233068	0.0422644	0.0225881	0.0323538	0.0258524	0.0511364	0.0685535	0.755494	0.694563	0.0285269	0.652629	0.759361	0.422349	0.0294477	0.38503	0.655874	0.689477	0.0340176	0.0411438	0.603454	0.686728	0.727902	0.0593407	0.0367148	0.480469	0.697462
U87MG	U87MG	aHGG	0.386002	0.743151	0.38773	0.0446238	0.830004	0.056704	0.40443	0.0360758	0.466304	0.041861	0.761799	0.036465	0.0537274	0.724455	0.376061	0.0194899	0.0976678	0.805145	0.181138	0.0558762	0.0494071	0.0958404	0.0446776	0.402086	0.0796242	0.822116	0.809304	0.0472813	0.77846	0.843769	0.0893956	0.101636	0.319182	0.749312	0.760382	0.312413	0.0704556	0.551809	0.780665	0.863158	0.0292254	0.0544994	0.350132	0.787466
VUMCATRT04	VU_397	ATRT	0.679471	0.221713	0.183001	0.0399462	0.808052	0.0883426	0.34609	0.0387054	0.825	0.31919	0.780571	0.0417191	0.042019	0.469687	0.0765504	0.0338385	0.0668689	0.683425	0.714784	0.0446329	0.0518305	0.169717	0.0521264	0.298554	0.686056	0.82557	0.790339	0.0489081	0.46948	0.83407	0.215089	0.0656491	0.165144	0.732343	0.785397	0.0498371	0.0564494	0.768701	0.381417	0.833888	0.0423163	0.0473812	0.162667	0.800096
VUMCDIPG10	VUMC_10	H3WT_HGG	0.58119	0.660101	0.698876	0.0226859	0.577943	0.134613	0.670342	0.0166835	0.68016	0.456821	0.524604	0.0205402	0.0245213	0.577876	0.430156	0.0245997	0.0260888	0.610462	0.125012	0.024823	0.0154436	0.647968	0.0226719	0.415344	0.571258	0.691775	0.612691	0.0449605	0.646053	0.749023	0.225833	0.247173	0.493878	0.564964	0.565679	0.590849	0.02116	0.53359	0.578876	0.713667	0.0479452	0.019825	0.275486	0.65427
VUMCDIPG11	VUMC_11	H3K27M_DMG	0.777241	0.843484	0.616896	0.0501031	0.816317	0.123712	0.636272	0.0375656	0.857413	0.207538	0.765601	0.0383043	0.0547757	0.103915	0.578645	0.0256294	0.0673889	0.790664	0.0719972	0.0650245	0.0541478	0.144423	0.0453415	0.123	0.614564	0.815957	0.803147	0.0519316	0.802224	0.848925	0.501207	0.0563115	0.4971	0.728871	0.784067	0.473654	0.0563898	0.700192	0.788525	0.839321	0.0564194	0.0551117	0.435715	0.781806
VUMCDIPGA	VUMC_A	H3K27M_DMG	0.786757	0.561423	0.0552541	0.0494806	0.791226	0.0724676	0.207158	0.0334237	0.873213	0.0575431	0.760168	0.0374079	0.0474576	0.465244	0.0780097	0.021942	0.0509287	0.329861	0.287195	0.0690151	0.0494349	0.0911609	0.0443666	0.331972	0.0892707	0.840764	0.791897	0.0360614	0.828385	0.856229	0.194542	0.0607494	0.602447	0.728052	0.811723	0.223401	0.0474278	0.797636	0.815623	0.185039	0.0485395	0.055656	0.35311	0.796594
