# Supplementary material for: Multidimensional, integrative profiling identifies BCL2L1 methylation as a predictor of MCL1 dependency in pediatric malignancies
Source: JCI Insight. 2025 Jan 23;10(2):e184601. doi: 10.1172/jci.insight.184601 (PMC11790018; doi:10.1172/jci.insight.184601)
Supplement: Supplemental table 5 [file jciinsight-10-184601-s051.xlsx]

## Sheet: Title 
Supplementary Table S5. Clinical data of patient samples, related to Figure 4

## Sheet: Clinical Data 
Patient ID	Place of Origin	Diagnosis	H3 status	Gender	Age (Years)
C111	RCH	Brain, pons and medulla GBM	NA	Male	7
C126	RCH	Brain stem: Glioblastoma multiforme. Site of specimen: pons	NA	Male	4
C393	RCH	Brain: Glioblastoma Multiforme.	NA	Male	13
C623	RCH	Cerebrum (right parietal): Paediatric high grade glioma (on morphologic grounds WHO Gr. IV / Glioblastoma Multiforme).	NA	Male	11
C735	RCH	Non-malignant brain	NA	Male	18
C941	RCH	Brain, right fronto-parietal region: Glioblastoma (WHO grade IV).	NA	Female	14
C891	RCH	Right parietal lobe: High grade glioma (WHO Grade IV) Although there are still areas consistent with origin from pre-existing PXA, the extent of necrosis and atypia in the present specimens is more in keeping with glioblastoma multiforme (WHO grade IV).	NA	Male	9
PB19SH056	MCH	DMG	H3K27M-mutant	Male	8
PB19SH058	MCH	DMG	H3K27M-mutant	Male	8
PB22SH032	MCH	DMG	H3K27M-mutant	Female	8
CHWTB-104790-s-1-s-2	SCTBN	HGG	NA	Male	0 (3 months)
CHWTB-109644-s-1-s-3	SCTBN	HGG	NA	Male	0 (9 months)
CHWTB-110461-s-1-s-1	SCTBN	HGG	NA	Male	5
CHWTB-112171-s-1-s-1	SCTBN	HGG	NA	Female	0 (5 months)
CHWTB-112160-s-1-s-2	SCTBN	HGG	NA	Male	7
CHWTB-114107-s-1-s-1	SCTBN	HGG	NA	Male	10
CHWTB-115548-s-2-s-1	SCTBN	HGG	NA	Male	3
TI 236627-1-2	SCTBN	HGG	NA	Female	3
CHWTB-114108-s-1-2	SCTBN	HGG	NA	Female	8
FR23943037	SCTBN	HGG	NA	Male	2
FR23942866	SCTBN	HGG	NA	Male	4
FR23942868	SCTBN	HGG	NA	Male	4
P004808	Zero	Diffuse Hemispheric Glioma	H3-G34 mutant	Female	14
P007401	Zero	Diffuse Hemispheric Glioma	H3-WT	Male	19
P007702	Zero	Diffuse Hemispheric Glioma	H3-WT	Female	9
P015006	Zero	Infant-type Hemispheric Glioma	Fusion-positive	Female	0
