# Supplementary material for: Multidimensional, integrative profiling identifies BCL2L1 methylation as a predictor of MCL1 dependency in pediatric malignancies
Source: JCI Insight. 2025 Jan 23;10(2):e184601. doi: 10.1172/jci.insight.184601 (PMC11790018; doi:10.1172/jci.insight.184601)
Supplement: Supplemental table 6 [file jciinsight-10-184601-s052.xlsx]

## Sheet: Title 
Supplementary Table S6. 𝛽-scores (Methylation) of 5 overlapping cluster 1 CG sites , related to Figure 5

## Sheet: 𝛽-score (methylation)_C1 
Sample_title	Sample_geo_accession	!Sample_characteristics_ch1...3	Age	groupid	Sample_characteristics_ch1...6	Accession	Sample_source_name_ch1	cg00300298	cg08257293	cg12873919	cg13989999	cg18787420	AveBeta	Group	agegroup
1103-G	GSM1024919	post mortem frontal cortex	21	Control	M	GSE41826	NA	0.0755178	0.106759	0.134336	0.0633993	0.063588	0.0887202	Control	Ped
1103-N	GSM1024910	post mortem frontal cortex	21	Control	M	GSE41826	NA	0.0836723	0.103523	0.137602	0.0972167	0.0935666	0.103116	Control	Ped
1226-G	GSM1024898	post mortem frontal cortex	23	Control	M	GSE41826	NA	0.106055	0.130034	0.127173	0.0800335	0.176515	0.123962	Control	Adult
1226-N	GSM1024907	post mortem frontal cortex	23	Control	M	GSE41826	NA	0.0794067	0.10016	0.162486	0.0769047	0.102216	0.104235	Control	Adult
1228-G	GSM1024880	post mortem frontal cortex	47	Control	M	GSE41826	NA	0.0998358	0.121597	0.144012	0.0952397	0.122808	0.116699	Control	Adult
1228-N	GSM1024884	post mortem frontal cortex	47	Control	M	GSE41826	NA	0.0929606	0.122851	0.0870699	0.0768889	0.0829356	0.0925412	Control	Adult
1230-G	GSM1024972	post mortem frontal cortex	16	Control	F	GSE41826	NA	0.0750452	0.0909365	0.133708	0.0751458	0.125367	0.10004	Control	Ped
1230-N	GSM1024975	post mortem frontal cortex	16	Control	F	GSE41826	NA	0.0594155	0.111468	0.140732	0.0976758	0.122333	0.106325	Control	Ped
1277-G	GSM1024955	post mortem frontal cortex	35	Control	M	GSE41826	NA	0.0626762	0.0791516	0.137429	0.0977108	0.0840863	0.0922108	Control	Adult
1277-N	GSM1024957	post mortem frontal cortex	35	Control	M	GSE41826	NA	0.0745488	0.119051	0.131568	0.0845305	0.140243	0.109988	Control	Adult
1363-G	GSM1024947	post mortem frontal cortex	40	Control	F	GSE41826	NA	0.128316	0.180993	0.185471	0.119222	0.149158	0.152632	Control	Adult
1363-N	GSM1024950	post mortem frontal cortex	40	Control	F	GSE41826	NA	0.0736163	0.0728812	0.0927167	0.0664995	0.0927313	0.079689	Control	Adult
1429-G	GSM1024990	post mortem frontal cortex	18	Control	M	GSE41826	NA	0.0787591	0.0735008	0.139255	0.0769801	0.104567	0.0946125	Control	Ped
1429-N	GSM1024985	post mortem frontal cortex	18	Control	M	GSE41826	NA	0.101097	0.0856549	0.0826125	0.0669349	0.107566	0.088773	Control	Ped
1497-G	GSM1024931	post mortem frontal cortex	23	Control	F	GSE41826	NA	0.10262	0.124375	0.137164	0.0829584	0.14103	0.11763	Control	Adult
1497-N	GSM1024922	post mortem frontal cortex	23	Control	F	GSE41826	NA	0.410979	0.421036	0.378406	0.236145	0.469642	0.383241	Control	Adult
1579-G	GSM1024937	post mortem frontal cortex	21	Control	F	GSE41826	NA	0.2832	0.149857	0.445879	0.159424	0.314301	0.270532	Control	Ped
1579-N	GSM1024933	post mortem frontal cortex	21	Control	F	GSE41826	NA	0.256114	0.176948	0.452156	0.18605	0.342982	0.28285	Control	Ped
165-G	GSM1024891	post mortem frontal cortex	15	Control	M	GSE41826	NA	0.237677	0.107006	0.302947	0.129736	0.326728	0.220819	Control	Ped
165-N	GSM1024885	post mortem frontal cortex	15	Control	M	GSE41826	NA	0.273988	0.137012	0.439008	0.144987	0.271463	0.253292	Control	Ped
1710-G	GSM1024909	post mortem frontal cortex	26	Control	F	GSE41826	NA	0.36893	0.217505	0.491076	0.194797	0.517469	0.357955	Control	Adult
1710-N	GSM1024912	post mortem frontal cortex	26	Control	F	GSE41826	NA	0.245842	0.174704	0.512003	0.268694	0.555523	0.351353	Control	Adult
1739-G	GSM1024932	post mortem frontal cortex	48	Control	F	GSE41826	NA	0.274783	0.218512	0.346573	0.219731	0.292978	0.270515	Control	Adult
1739-N	GSM1024923	post mortem frontal cortex	48	Control	F	GSE41826	NA	0.287113	0.183876	0.340042	0.217132	0.345615	0.274756	Control	Adult
1740-G	GSM1024879	post mortem frontal cortex	13	Control	F	GSE41826	NA	0.230269	0.147527	0.432914	0.202683	0.354217	0.273522	Control	Ped
1740-N	GSM1024876	post mortem frontal cortex	13	Control	F	GSE41826	NA	0.300984	0.19631	0.460735	0.135625	0.497234	0.318178	Control	Ped
1849-G	GSM1024965	post mortem frontal cortex	48	Control	M	GSE41826	NA	0.427957	0.279782	0.472065	0.31758	0.340007	0.367478	Control	Adult
1849-N	GSM1024960	post mortem frontal cortex	48	Control	M	GSE41826	NA	0.260486	0.158997	0.309548	0.109593	0.337381	0.235201	Control	Adult
1868-G	GSM1024908	post mortem frontal cortex	17	Control	F	GSE41826	NA	0.314781	0.25393	0.48927	0.225916	0.502444	0.357268	Control	Ped
1868-N	GSM1024897	post mortem frontal cortex	17	Control	F	GSE41826	NA	0.264478	0.194427	0.403583	0.196331	0.363886	0.284541	Control	Ped
1944-G	GSM1024963	post mortem frontal cortex	16	Control	F	GSE41826	NA	0.320183	0.227488	0.392663	0.215085	0.406174	0.312318	Control	Ped
1944-N	GSM1024956	post mortem frontal cortex	16	Control	F	GSE41826	NA	0.349559	0.16425	0.445347	0.188734	0.370016	0.303581	Control	Ped
240-G	GSM1024968	post mortem frontal cortex	36	Control	F	GSE41826	NA	0.285086	0.201256	0.471287	0.285862	0.380521	0.324802	Control	Adult
240-N	GSM1024974	post mortem frontal cortex	36	Control	F	GSE41826	NA	0.256295	0.137399	0.328341	0.201232	0.391785	0.26301	Control	Adult
242-G	GSM1024920	post mortem frontal cortex	46	Control	M	GSE41826	NA	0.232752	0.148368	0.40301	0.174804	0.309911	0.253769	Control	Adult
242-N	GSM1024917	post mortem frontal cortex	46	Control	M	GSE41826	NA	0.223516	0.119062	0.467991	0.172726	0.357883	0.268236	Control	Adult
4636-G	GSM1024903	post mortem frontal cortex	43	Control	F	GSE41826	NA	0.211741	0.163513	0.392809	0.171175	0.322904	0.252428	Control	Adult
4636-N	GSM1024900	post mortem frontal cortex	43	Control	F	GSE41826	NA	0.155114	0.152999	0.407296	0.148386	0.325637	0.237886	Control	Adult
4637-G	GSM1024953	post mortem frontal cortex	31	Control	F	GSE41826	NA	0.200442	0.101545	0.361615	0.145687	0.284294	0.218716	Control	Adult
4637-N	GSM1024946	post mortem frontal cortex	31	Control	F	GSE41826	NA	0.306274	0.18205	0.417393	0.16909	0.24468	0.263897	Control	Adult
4643-G	GSM1024889	post mortem frontal cortex	42	Control	F	GSE41826	NA	0.349075	0.16339	0.519157	0.208115	0.327319	0.313411	Control	Adult
4643-N	GSM1024892	post mortem frontal cortex	42	Control	F	GSE41826	NA	0.237885	0.205057	0.355823	0.180181	0.278698	0.251529	Control	Adult
4782-G	GSM1024948	post mortem frontal cortex	18	Control	M	GSE41826	NA	0.195624	0.12863	0.372884	0.17604	0.289442	0.232524	Control	Ped
4782-N	GSM1024944	post mortem frontal cortex	18	Control	M	GSE41826	NA	0.177821	0.172316	0.430824	0.153405	0.398216	0.266516	Control	Ped
5086-G	GSM1024941	post mortem frontal cortex	47	Control	F	GSE41826	NA	0.20663	0.128818	0.491926	0.240324	0.418915	0.297323	Control	Adult
5086-N	GSM1024939	post mortem frontal cortex	47	Control	F	GSE41826	NA	0.189376	0.121128	0.313983	0.139651	0.260212	0.20487	Control	Adult
5179-G	GSM1024986	post mortem frontal cortex	52	Control	M	GSE41826	NA	0.24995	0.137947	0.480134	0.235899	0.348884	0.290563	Control	Adult
5179-N	GSM1024979	post mortem frontal cortex	52	Control	M	GSE41826	NA	0.260369	0.132747	0.42785	0.18366	0.382893	0.277504	Control	Adult
529-G	GSM1024893	post mortem frontal cortex	17	Control	M	GSE41826	NA	0.204052	0.131408	0.26917	0.156311	0.249617	0.202112	Control	Ped
529-N	GSM1024886	post mortem frontal cortex	17	Control	M	GSE41826	NA	0.184476	0.0898065	0.262099	0.133619	0.276427	0.189286	Control	Ped
5376-G	GSM1024928	post mortem frontal cortex	13	Control	M	GSE41826	NA	0.349811	0.266893	0.491633	0.223492	0.377934	0.341952	Control	Ped
5376-N	GSM1024930	post mortem frontal cortex	13	Control	M	GSE41826	NA	0.197489	0.110777	0.382374	0.220669	0.317289	0.24572	Control	Ped
5444-G	GSM1024983	post mortem frontal cortex	79	Control	M	GSE41826	NA	0.21426	0.147877	0.425668	0.170469	0.247761	0.241207	Control	Adult
5444-N	GSM1024987	post mortem frontal cortex	79	Control	M	GSE41826	NA	0.297164	0.188528	0.513427	0.232133	0.418251	0.329901	Control	Adult
5447-G	GSM1024969	post mortem frontal cortex	50	Control	M	GSE41826	NA	0.218484	0.12596	0.366365	0.241264	0.366424	0.263699	Control	Adult
5447-N	GSM1024973	post mortem frontal cortex	50	Control	M	GSE41826	NA	0.164218	0.127115	0.33127	0.102326	0.291083	0.203202	Control	Adult
813-G	GSM1024883	post mortem frontal cortex	30	Control	F	GSE41826	NA	0.294279	0.11364	0.443855	0.207772	0.363792	0.284668	Control	Adult
813-N	GSM1024875	post mortem frontal cortex	30	Control	F	GSE41826	NA	0.280417	0.136722	0.420105	0.186937	0.382187	0.281274	Control	Adult
bulk 1103	GSM1025015	post mortem frontal cortex	21	Control	M	GSE41826	NA	0.183318	0.0846741	0.347994	0.13903	0.259397	0.202883	Control	Ped
bulk 1228	GSM1025014	post mortem frontal cortex	47	Control	M	GSE41826	NA	0.285299	0.161418	0.508463	0.206885	0.392261	0.310865	Control	Adult
bulk 1230	GSM1025000	post mortem frontal cortex	16	Control	F	GSE41826	NA	0.255198	0.25259	0.524046	0.20191	0.358833	0.318516	Control	Ped
bulk 1363	GSM1025009	post mortem frontal cortex	40	Control	F	GSE41826	NA	0.21116	0.156893	0.415476	0.190901	0.313843	0.257655	Control	Adult
bulk 1944	GSM1025007	post mortem frontal cortex	16	Control	F	GSE41826	NA	0.185456	0.130058	0.319679	0.204272	0.294189	0.226731	Control	Ped
bulk 4636	GSM1025008	post mortem frontal cortex	43	Control	F	GSE41826	NA	0.352158	0.136119	0.454681	0.200325	0.526089	0.333874	Control	Adult
bulk 4643	GSM1025002	post mortem frontal cortex	42	Control	F	GSE41826	NA	0.324422	0.15738	0.44673	0.255631	0.396812	0.316195	Control	Adult
bulk 4782	GSM1024940	post mortem frontal cortex	18	Control	M	GSE41826	NA	0.335358	0.134197	0.462361	0.247066	0.460429	0.327882	Control	Ped
bulk 5444	GSM1025012	post mortem frontal cortex	79	Control	M	GSE41826	NA	0.187876	0.169181	0.370019	0.210998	0.349623	0.257539	Control	Adult
bulk 5447	GSM1024938	post mortem frontal cortex	50	Control	M	GSE41826	NA	0.29897	0.205827	0.445336	0.210751	0.422105	0.316598	Control	Adult
Mix1	GSM1024991	post mortem frontal cortex	50	Control	M	GSE41826	NA	0.303597	0.154123	0.46833	0.216844	0.34412	0.297403	Control	Adult
Mix2	GSM1024993	post mortem frontal cortex	50	Control	M	GSE41826	NA	0.413369	0.21105	0.623818	0.286865	0.620188	0.431058	Control	Adult
Mix3	GSM1024995	post mortem frontal cortex	50	Control	M	GSE41826	NA	0.212817	0.168217	0.419671	0.203822	0.272262	0.255358	Control	Adult
Mix4	GSM1024997	post mortem frontal cortex	50	Control	M	GSE41826	NA	0.229839	0.148019	0.409263	0.231821	0.417628	0.287314	Control	Adult
Mix5	GSM1024998	post mortem frontal cortex	50	Control	M	GSE41826	NA	0.331217	0.112983	0.498078	0.232384	0.445854	0.324103	Control	Adult
Mix6	GSM1024999	post mortem frontal cortex	50	Control	M	GSE41826	NA	0.200192	0.188402	0.26523	0.190892	0.218579	0.212659	Control	Adult
Mix7	GSM1024992	post mortem frontal cortex	50	Control	M	GSE41826	NA	0.273953	0.150769	0.517288	0.173623	0.372725	0.297672	Control	Adult
Mix8	GSM1024994	post mortem frontal cortex	50	Control	M	GSE41826	NA	0.60814	0.18401	0.796826	0.569622	0.798565	0.591433	Control	Adult
Mix9	GSM1024996	post mortem frontal cortex	50	Control	M	GSE41826	NA	0.597207	0.159954	0.81892	0.591271	0.808772	0.595225	Control	Adult
11_BA11	GSM2350809	cortex, Brodmann area 11	19	non-psychiatric sudden death	M	GSE88890	BA11	0.148934	0.084245	0.423603	0.125349	0.193214	0.195069	Control	Ped
13_BA11	GSM2350813	cortex, Brodmann area 11	26	non-psychiatric sudden death	M	GSE88890	BA11	0.233859	0.169664	0.517457	0.18544	0.304174	0.282119	Control	Adult
133_BA11	GSM2350815	cortex, Brodmann area 11	42	non-psychiatric sudden death	M	GSE88890	BA11	0.568056	0.183847	0.804787	0.576603	0.782342	0.583127	Control	Adult
133_BA25	GSM2350857	cortex, Brodmann area 25	42	non-psychiatric sudden death	M	GSE88890	BA25	0.667095	0.137675	0.800139	0.56141	0.79231	0.591726	Control	Adult
135_BA11	GSM2350808	cortex, Brodmann area 11	18	non-psychiatric sudden death	M	GSE88890	BA11	0.520539	0.164427	0.842794	0.587081	0.808655	0.584699	Control	Ped
135_BA25	GSM2350853	cortex, Brodmann area 25	18	non-psychiatric sudden death	M	GSE88890	BA25	0.585182	0.124772	0.807206	0.549654	0.796616	0.572686	Control	Ped
138_BA11	GSM2350825	cortex, Brodmann area 11	66	non-psychiatric sudden death	F	GSE88890	BA11	0.240639	0.146419	0.494571	0.173594	0.305	0.272045	Control	Adult
138_BA25	GSM2350858	cortex, Brodmann area 25	66	non-psychiatric sudden death	F	GSE88890	BA25	0.639167	0.128448	0.803528	0.566677	0.833921	0.594348	Control	Adult
14_BA11	GSM2350810	cortex, Brodmann area 11	47	non-psychiatric sudden death	M	GSE88890	BA11	0.319387	0.203076	0.511576	0.21281	0.385606	0.326491	Control	Adult
14_BA25	GSM2350859	cortex, Brodmann area 25	47	non-psychiatric sudden death	M	GSE88890	BA25	0.546824	0.161955	0.794668	0.579911	0.781322	0.572936	Control	Adult
15_BA11	GSM2350827	cortex, Brodmann area 11	30	non-psychiatric sudden death	M	GSE88890	BA11	0.285771	0.159932	0.530864	0.167863	0.299891	0.288864	Control	Adult
15_BA25	GSM2350865	cortex, Brodmann area 25	30	non-psychiatric sudden death	M	GSE88890	BA25	0.270836	0.1425	0.496017	0.221426	0.335618	0.293279	Control	Adult
158_BA11	GSM2350818	cortex, Brodmann area 11	37	non-psychiatric sudden death	M	GSE88890	BA11	0.345473	0.162307	0.559106	0.222344	0.371742	0.332194	Control	Adult
158_BA25	GSM2350869	cortex, Brodmann area 25	37	non-psychiatric sudden death	M	GSE88890	BA25	0.452078	0.25829	0.582556	0.276197	0.434539	0.400732	Control	Adult
16_BA11	GSM2350816	cortex, Brodmann area 11	28	non-psychiatric sudden death	M	GSE88890	BA11	0.569894	0.182083	0.799977	0.583093	0.803213	0.587652	Control	Adult
16_BA25	GSM2350871	cortex, Brodmann area 25	28	non-psychiatric sudden death	M	GSE88890	BA25	0.60021	0.195366	0.81356	0.576208	0.843963	0.605861	Control	Adult
162_BA11	GSM2350820	cortex, Brodmann area 11	78	non-psychiatric sudden death	F	GSE88890	BA11	0.524371	0.225963	0.77165	0.521735	0.745768	0.557898	Control	Adult
162_BA25	GSM2350868	cortex, Brodmann area 25	78	non-psychiatric sudden death	F	GSE88890	BA25	0.278769	0.15981	0.49387	0.179345	0.389794	0.300318	Control	Adult
173_BA11	GSM2350822	cortex, Brodmann area 11	20	non-psychiatric sudden death	M	GSE88890	BA11	0.360542	0.23613	0.59121	0.23369	0.384507	0.361216	Control	Ped
173_BA25	GSM2350872	cortex, Brodmann area 25	20	non-psychiatric sudden death	M	GSE88890	BA25	0.580394	0.155065	0.808792	0.561686	0.808217	0.582831	Control	Ped
177_BA11	GSM2350819	cortex, Brodmann area 11	75	non-psychiatric sudden death	F	GSE88890	BA11	0.267724	0.212219	0.445872	0.17423	0.306845	0.281378	Control	Adult
177_BA25	GSM2350864	cortex, Brodmann area 25	75	non-psychiatric sudden death	F	GSE88890	BA25	0.363062	0.171058	0.554721	0.228491	0.412623	0.345991	Control	Adult
20_BA11	GSM2350823	cortex, Brodmann area 11	32	non-psychiatric sudden death	M	GSE88890	BA11	0.544019	0.18738	0.776653	0.524577	0.824683	0.571462	Control	Adult
20_BA25	GSM2350800	cortex, Brodmann area 25	32	non-psychiatric sudden death	M	GSE88890	BA25	0.38557	0.162802	0.563727	0.220279	0.361997	0.338875	Control	Adult
221_BA11	GSM2350845	cortex, Brodmann area 11	76	non-psychiatric sudden death	F	GSE88890	BA11	0.605366	0.146916	0.782682	0.590488	0.832305	0.591552	Control	Adult
221_BA25	GSM2350802	cortex, Brodmann area 25	76	non-psychiatric sudden death	F	GSE88890	BA25	0.530026	0.132697	0.775815	0.548875	0.792429	0.555968	Control	Adult
230_BA11	GSM2350847	cortex, Brodmann area 11	36	non-psychiatric sudden death	M	GSE88890	BA11	0.509746	0.162861	0.761304	0.537959	0.804878	0.55535	Control	Adult
230_BA25	GSM2350804	cortex, Brodmann area 25	36	non-psychiatric sudden death	M	GSE88890	BA25	0.220359	0.107034	0.327293	0.105364	0.253003	0.20261	Control	Adult
234_BA11	GSM2350851	cortex, Brodmann area 11	28	non-psychiatric sudden death	M	GSE88890	BA11	0.18402	0.0915464	0.481399	0.170897	0.226095	0.230791	Control	Adult
234_BA25	GSM2350829	cortex, Brodmann area 25	28	non-psychiatric sudden death	M	GSE88890	BA25	0.354721	0.180673	0.554372	0.178912	0.332378	0.320211	Control	Adult
28_BA11	GSM2350860	cortex, Brodmann area 11	46	non-psychiatric sudden death	M	GSE88890	BA11	0.611238	0.210422	0.819818	0.565337	0.809102	0.603183	Control	Adult
28_BA25	GSM2350833	cortex, Brodmann area 25	46	non-psychiatric sudden death	M	GSE88890	BA25	0.31166	0.155642	0.477717	0.230547	0.410428	0.317199	Control	Adult
36_BA11	GSM2350861	cortex, Brodmann area 11	27	non-psychiatric sudden death	M	GSE88890	BA11	0.227879	0.0969431	0.442495	0.119979	0.256599	0.228779	Control	Adult
36_BA25	GSM2350835	cortex, Brodmann area 25	27	non-psychiatric sudden death	M	GSE88890	BA25	0.557477	0.108226	0.79521	0.5537	0.80344	0.563611	Control	Adult
70_BA11	GSM2350846	cortex, Brodmann area 11	25	non-psychiatric sudden death	M	GSE88890	BA11	0.326414	0.210271	0.467331	0.159178	0.368287	0.306296	Control	Adult
70_BA25	GSM2350832	cortex, Brodmann area 25	25	non-psychiatric sudden death	M	GSE88890	BA25	0.18501	0.0880891	0.417554	0.13083	0.197899	0.203877	Control	Adult
8_BA11	GSM2350850	cortex, Brodmann area 11	31	non-psychiatric sudden death	M	GSE88890	BA11	0.343755	0.160783	0.556372	0.234177	0.346684	0.328354	Control	Adult
8_BA25	GSM2350836	cortex, Brodmann area 25	31	non-psychiatric sudden death	M	GSE88890	BA25	0.664222	0.134681	0.819922	0.641222	0.810943	0.614198	Control	Adult
DBCBB_subject_1_cerebellum	GSM2387020	cerebellum	37	control	M	GSE89707	NA	0.304279	0.222418	0.500569	0.169633	0.35257	0.309894	Control	Adult
DBCBB_subject_1_striatum	GSM2387088	striatum (putamen)	37	control	M	GSE89707	NA	0.558165	0.11464	0.842345	0.6393	0.812323	0.593354	Control	Adult
DBCBB_subject_10_cerebellum	GSM2387021	cerebellum	33	control	M	GSE89707	NA	0.389061	0.153868	0.569565	0.234628	0.408674	0.351159	Control	Adult
DBCBB_subject_10_striatum	GSM2387089	striatum (putamen)	33	control	M	GSE89707	NA	0.653932	0.240639	0.830514	0.581537	0.813313	0.623987	Control	Adult
DBCBB_subject_12_cerebellum	GSM2387023	cerebellum	30	control	M	GSE89707	NA	0.583101	0.132003	0.786289	0.56518	0.802096	0.573734	Control	Adult
DBCBB_subject_12_striatum	GSM2387091	striatum (putamen)	30	control	M	GSE89707	NA	0.26282	0.118414	0.514444	0.257056	0.385409	0.307629	Control	Adult
DBCBB_subject_13_cerebellum	GSM2387025	cerebellum	28	control	M	GSE89707	NA	0.592847	0.152754	0.83689	0.549182	0.827465	0.591828	Control	Adult
DBCBB_subject_13_striatum	GSM2387092	striatum (putamen)	28	control	M	GSE89707	NA	0.671833	0.186392	0.79886	0.620901	0.811161	0.617829	Control	Adult
DBCBB_subject_14_cerebellum	GSM2387026	cerebellum	69	control	M	GSE89707	NA	0.637471	0.182124	0.797233	0.600291	0.816266	0.606677	Control	Adult
DBCBB_subject_14_striatum	GSM2387093	striatum (putamen)	69	control	M	GSE89707	NA	0.378561	0.157242	0.563968	0.216544	0.348178	0.332899	Control	Adult
DBCBB_subject_19_cerebellum	GSM2387031	cerebellum	57	control	F	GSE89707	NA	0.612357	0.157095	0.833678	0.564079	0.856923	0.604826	Control	Adult
DBCBB_subject_19_striatum	GSM2387098	striatum (putamen)	57	control	F	GSE89707	NA	0.313047	0.169725	0.514493	0.190141	0.365661	0.310613	Control	Adult
DBCBB_subject_2_cerebellum	GSM2387032	cerebellum	57	control	M	GSE89707	NA	0.543181	0.170399	0.805785	0.574172	0.819835	0.582674	Control	Adult
DBCBB_subject_2_striatum	GSM2387099	striatum (putamen)	57	control	M	GSE89707	NA	0.595921	0.217044	0.833878	0.556445	0.84029	0.608716	Control	Adult
DBCBB_subject_25_cerebellum	GSM2387036	cerebellum	26	control	M	GSE89707	NA	0.173096	0.0997902	0.417405	0.176468	0.259408	0.225233	Control	Adult
DBCBB_subject_25_striatum	GSM2387104	striatum (putamen)	26	control	M	GSE89707	NA	0.213322	0.114586	0.400169	0.11282	0.243182	0.216816	Control	Adult
DBCBB_subject_27_cerebellum	GSM2387037	cerebellum	50	control	F	GSE89707	NA	0.272946	0.141697	0.526795	0.224645	0.346575	0.302532	Control	Adult
DBCBB_subject_27_striatum	GSM2387106	striatum (putamen)	50	control	F	GSE89707	NA	0.507842	0.129926	0.730547	0.55279	0.795972	0.543415	Control	Adult
DBCBB_subject_3_cerebellum	GSM2387040	cerebellum	66	control	M	GSE89707	NA	0.269078	0.138505	0.480223	0.231767	0.347507	0.293416	Control	Adult
DBCBB_subject_3_striatum	GSM2387108	striatum (putamen)	66	control	M	GSE89707	NA	0.428998	0.184071	0.724208	0.46245	0.592768	0.478499	Control	Adult
DBCBB_subject_31_cerebellum	GSM2387042	cerebellum	44	control	M	GSE89707	NA	0.290902	0.1178	0.534676	0.34448	0.49211	0.355994	Control	Adult
DBCBB_subject_31_striatum	GSM2387110	striatum (putamen)	44	control	M	GSE89707	NA	0.484384	0.147759	0.770604	0.524573	0.750735	0.535611	Control	Adult
DBCBB_subject_33_cerebellum	GSM2387044	cerebellum	41	control	M	GSE89707	NA	0.418526	0.155655	0.63146	0.430276	0.629246	0.453033	Control	Adult
DBCBB_subject_33_striatum	GSM2387112	striatum (putamen)	41	control	M	GSE89707	NA	0.373942	0.0789374	0.60138	0.343653	0.53026	0.385635	Control	Adult
DBCBB_subject_34_cerebellum	GSM2387045	cerebellum	70	control	M	GSE89707	NA	0.288459	0.111948	0.633601	0.214223	0.301316	0.309909	Control	Adult
DBCBB_subject_34_striatum	GSM2387113	striatum (putamen)	70	control	M	GSE89707	NA	0.385635	0.147967	0.623759	0.396936	0.591584	0.429176	Control	Adult
DBCBB_subject_35_cerebellum	GSM2387046	cerebellum	72	control	F	GSE89707	NA	0.442588	0.171907	0.632949	0.40292	0.575744	0.445222	Control	Adult
DBCBB_subject_35_striatum	GSM2387114	striatum (putamen)	72	control	F	GSE89707	NA	0.348725	0.136827	0.616073	0.382064	0.624067	0.421551	Control	Adult
DBCBB_subject_4_cerebellum	GSM2387047	cerebellum	32	control	M	GSE89707	NA	0.41634	0.224513	0.636555	0.415797	0.580039	0.454649	Control	Adult
DBCBB_subject_4_striatum	GSM2387115	striatum (putamen)	32	control	M	GSE89707	NA	0.498028	0.215195	0.666684	0.449615	0.610087	0.487922	Control	Adult
DBCBB_subject_5_cerebellum	GSM2387048	cerebellum	43	control	M	GSE89707	NA	0.431729	0.202533	0.654189	0.413001	0.565203	0.453331	Control	Adult
DBCBB_subject_5_striatum	GSM2387116	striatum (putamen)	43	control	M	GSE89707	NA	0.369216	0.213962	0.616873	0.462175	0.593344	0.451114	Control	Adult
DBCBB_subject_9_cerebellum	GSM2387052	cerebellum	21	control	M	GSE89707	NA	0.48084	0.270828	0.620711	0.408447	0.591409	0.474447	Control	Ped
DBCBB_subject_9_striatum	GSM2387120	striatum (putamen)	21	control	M	GSE89707	NA	0.489663	0.346886	0.621936	0.467072	0.598825	0.504876	Control	Ped
LNDBB_subject_25_hippocampus	GSM2387067	hippocampus	25	control	M	GSE89707	NA	0.658384	0.269278	0.833379	0.646313	0.846182	0.650707	Control	Adult
LNDBB_subject_25_striatum	GSM2387142	striatum (putamen)	25	control	M	GSE89707	NA	0.633828	0.237348	0.890512	0.639454	0.846081	0.649445	Control	Adult
LNDBB_subject_26_striatum	GSM2387143	striatum (putamen)	49	control	M	GSE89707	NA	0.634872	0.203	0.829079	0.599167	0.842329	0.621689	Control	Adult
LNDBB_subject_27_hippocampus	GSM2387068	hippocampus	82	control	F	GSE89707	NA	0.661679	0.221641	0.822389	0.623862	0.856451	0.637204	Control	Adult
LNDBB_subject_27_striatum	GSM2387144	striatum (putamen)	82	control	F	GSE89707	NA	0.630081	0.215847	0.849159	0.622277	0.869299	0.637333	Control	Adult
LNDBB_subject_28_striatum	GSM2387145	striatum (putamen)	82	control	F	GSE89707	NA	0.62893	0.196076	0.860523	0.619317	0.864983	0.633966	Control	Adult
LNDBB_subject_29_striatum	GSM2387146	striatum (putamen)	63	control	F	GSE89707	NA	0.674114	0.358805	0.843343	0.660823	0.887859	0.684989	Control	Adult
LNDBB_subject_30_hippocampus	GSM2387069	hippocampus	68	control	F	GSE89707	NA	0.67799	0.234901	0.84992	0.645608	0.851909	0.652066	Control	Adult
LNDBB_subject_30_striatum	GSM2387147	striatum (putamen)	68	control	F	GSE89707	NA	0.622284	0.295342	0.833458	0.611351	0.857567	0.644	Control	Adult
LNDBB_subject_31_striatum	GSM2387148	striatum (putamen)	33	control	F	GSE89707	NA	0.659084	0.175953	0.851363	0.624105	0.857308	0.633562	Control	Adult
LNDBB_subject_32_striatum	GSM2387149	striatum (putamen)	50	control	M	GSE89707	NA	0.663539	0.204011	0.824623	0.602231	0.875883	0.634058	Control	Adult
LNDBB_subject_33_hippocampus	GSM2387070	hippocampus	57	control	M	GSE89707	NA	0.61517	0.307459	0.875865	0.625456	0.871814	0.659153	Control	Adult
LNDBB_subject_33_striatum	GSM2387150	striatum (putamen)	57	control	M	GSE89707	NA	0.636832	0.192117	0.842515	0.601675	0.85161	0.62495	Control	Adult
LNDBB_subject_34_hippocampus	GSM2387071	hippocampus	58	control	M	GSE89707	NA	0.652031	0.263245	0.865057	0.62002	0.862193	0.652509	Control	Adult
LNDBB_subject_34_striatum	GSM2387151	striatum (putamen)	58	control	M	GSE89707	NA	0.587982	0.223968	0.842515	0.617639	0.839136	0.622248	Control	Adult
LNDBB_subject_35_striatum	GSM2387152	striatum (putamen)	68	control	F	GSE89707	NA	0.673336	0.249376	0.844962	0.623267	0.896893	0.657567	Control	Adult
LNDBB_subject_36_striatum	GSM2387153	striatum (putamen)	86	control	M	GSE89707	NA	0.658637	0.190658	0.836832	0.623594	0.833255	0.628595	Control	Adult
LNDBB_subject_37_striatum	GSM2387154	striatum (putamen)	71	control	M	GSE89707	NA	0.651795	0.240261	0.840215	0.624547	0.858345	0.643033	Control	Adult
LNDBB_subject_38_hippocampus	GSM2387072	hippocampus	95	control	M	GSE89707	NA	0.59959	0.165871	0.812449	0.61825	0.852997	0.609831	Control	Adult
LNDBB_subject_38_striatum	GSM2387155	striatum (putamen)	95	control	M	GSE89707	NA	0.627876	0.198175	0.843271	0.64707	0.828448	0.628968	Control	Adult
LNDBB_subject_39_striatum	GSM2387156	striatum (putamen)	40	control	M	GSE89707	NA	0.580054	0.258644	0.843689	0.60777	0.851668	0.628365	Control	Adult
LNDBB_subject_40_hippocampus	GSM2387073	hippocampus	54	control	M	GSE89707	NA	0.705583	0.23152	0.87369	0.657168	0.861917	0.665975	Control	Adult
LNDBB_subject_40_striatum	GSM2387157	striatum (putamen)	54	control	M	GSE89707	NA	0.641954	0.127434	0.861989	0.651233	0.863132	0.629148	Control	Adult
LNDBB_subject_41_striatum	GSM2387158	striatum (putamen)	76	control	F	GSE89707	NA	0.639501	0.270723	0.838497	0.656428	0.853966	0.651823	Control	Adult
LNDBB_subject_42_hippocampus	GSM2387074	hippocampus	67	control	M	GSE89707	NA	0.657913	0.271651	0.85693	0.62639	0.883676	0.659312	Control	Adult
LNDBB_subject_42_striatum	GSM2387159	striatum (putamen)	67	control	M	GSE89707	NA	0.627441	0.213623	0.855141	0.66313	0.865455	0.644958	Control	Adult
LNDBB_subject_43_striatum	GSM2387160	striatum (putamen)	70	control	M	GSE89707	NA	0.593579	0.231496	0.827463	0.607776	0.843479	0.620759	Control	Adult
LNDBB_subject_44_striatum	GSM2387161	striatum (putamen)	96	control	F	GSE89707	NA	0.589606	0.235349	0.862199	0.632592	0.870609	0.638071	Control	Adult
LNDBB_subject_45_striatum	GSM2387162	striatum (putamen)	37	control	M	GSE89707	NA	0.618473	0.201647	0.808018	0.590509	0.870116	0.617753	Control	Adult
LNDBB_subject_47_striatum	GSM2387163	striatum (putamen)	70	control	M	GSE89707	NA	0.602892	0.282375	0.859466	0.638997	0.869808	0.650708	Control	Adult
LNDBB_subject_49_hippocampus	GSM2387075	hippocampus	69	control	M	GSE89707	NA	0.647222	0.20982	0.83838	0.643342	0.851212	0.637995	Control	Adult
LNDBB_subject_49_striatum	GSM2387164	striatum (putamen)	69	control	M	GSE89707	NA	0.641667	0.164819	0.853756	0.632615	0.880294	0.63463	Control	Adult
LNDBB_subject_50_hippocampus	GSM2387076	hippocampus	48	control	M	GSE89707	NA	0.704792	0.200603	0.84286	0.642953	0.905134	0.659268	Control	Adult
LNDBB_subject_50_striatum	GSM2387165	striatum (putamen)	48	control	M	GSE89707	NA	0.574099	0.179942	0.79815	0.599188	0.809795	0.592235	Control	Adult
LNDBB_subject_51_hippocampus	GSM2387077	hippocampus	48	control	M	GSE89707	NA	0.632862	0.184618	0.87172	0.682989	0.851051	0.644648	Control	Adult
LNDBB_subject_51_striatum	GSM2387166	striatum (putamen)	48	control	M	GSE89707	NA	0.658988	0.26664	0.831217	0.635572	0.889844	0.656452	Control	Adult
LNDBB_subject_52_striatum	GSM2387167	striatum (putamen)	80	control	M	GSE89707	NA	0.649588	0.174573	0.844619	0.643515	0.870115	0.636482	Control	Adult
LNDBB_subject_53_hippocampus	GSM2387078	hippocampus	79	control	M	GSE89707	NA	0.647029	0.204289	0.827408	0.655058	0.872888	0.641334	Control	Adult
LNDBB_subject_53_striatum	GSM2387168	striatum (putamen)	79	control	M	GSE89707	NA	0.61992	0.166469	0.868709	0.662152	0.847534	0.632957	Control	Adult
LNDBB_subject_54_hippocampus	GSM2387079	hippocampus	55	control	M	GSE89707	NA	0.567797	0.221133	0.874016	0.632829	0.873482	0.633851	Control	Adult
LNDBB_subject_54_striatum	GSM2387169	striatum (putamen)	55	control	M	GSE89707	NA	0.644091	0.248502	0.803102	0.627289	0.879543	0.640506	Control	Adult
OF03_neurons_CONTROL	OF03	human postmortem brain material	46	cohort: CONTROL	M	GSE98203	heart failure	0.653634	0.153388	0.869583	0.652607	0.865817	0.639006	Control	Adult
OF04_neurons_CONTROL	OF04	human postmortem brain material	65	cohort: CONTROL	M	GSE98203	sudden death,heart	0.594559	0.17903	0.870149	0.608422	0.867572	0.623946	Control	Adult
OF05_neurons_CONTROL	OF05	human postmortem brain material	65	cohort: CONTROL	M	GSE98203	sudden death,heart	0.637873	0.232198	0.856638	0.642223	0.85119	0.644024	Control	Adult
OF07_neurons_CONTROL	OF07	human postmortem brain material	46	cohort: CONTROL	M	GSE98203	cardiac failure	0.61628	0.225826	0.851975	0.672701	0.888127	0.650982	Control	Adult
OF08_neurons_CONTROL	OF08	human postmortem brain material	44	cohort: CONTROL	M	GSE98203	sudden death, natural	0.642295	0.23805	0.87472	0.671321	0.869318	0.659141	Control	Adult
OF09_neurons_CONTROL	OF09	human postmortem brain material	49	cohort: CONTROL	M	GSE98203	sudden death, natural	0.640598	0.200697	0.876947	0.650287	0.874632	0.648632	Control	Adult
OF20_neurons_CONTROL	OF20	human postmortem brain material	53	cohort: CONTROL	F	GSE98203	sudden death, natural	0.423513	0.201809	0.577795	0.330775	0.499056	0.40659	Control	Adult
OF26_neurons_CONTROL	OF26	human postmortem brain material	48	cohort: CONTROL	M	GSE98203	cardiac failure	0.406019	0.124655	0.537683	0.380354	0.54307	0.398356	Control	Adult
OF30_neurons_CONTROL	OF30	human postmortem brain material	58	cohort: CONTROL	M	GSE98203	cardiac failure. pulm. embolus. pneumonia	0.332597	0.146581	0.578857	0.395784	0.566147	0.403993	Control	Adult
OF34_neurons_CONTROL	OF34	human postmortem brain material	29	cohort: CONTROL	M	GSE98203	cardiac failure	0.330081	0.141248	0.594465	0.386878	0.51527	0.393588	Control	Adult
OF36_neurons_CONTROL	OF36	human postmortem brain material	25	cohort: CONTROL	M	GSE98203	cardiac failure	0.406084	0.194976	0.634916	0.435866	0.582877	0.450944	Control	Adult
OF39_neurons_CONTROL	OF39	human postmortem brain material	44	cohort: CONTROL	M	GSE98203	cardiac failure	0.31324	0.1276	0.545051	0.345121	0.460817	0.358366	Control	Adult
OF45_neurons_CONTROL	OF45	human postmortem brain material	20	cohort: CONTROL	M	GSE98203	cardiac failure	0.391032	0.248001	0.606825	0.282935	0.490078	0.403774	Control	Ped
OF49_neurons_CONTROL	OF49	human postmortem brain material	22	cohort: CONTROL	M	GSE98203	cardiac failure	0.383272	0.173171	0.611331	0.376959	0.585969	0.42614	Control	Adult
OF51_neurons_CONTROL	OF51	human postmortem brain material	30	cohort: CONTROL	M	GSE98203	cardiac failure	0.386768	0.168583	0.54302	0.238898	0.488685	0.365191	Control	Adult
OF58_neurons_CONTROL	OF58	human postmortem brain material	36	cohort: CONTROL	F	GSE98203	cardiac failure	0.319959	0.19649	0.520405	0.346927	0.508693	0.378495	Control	Adult
OF63_neurons_CONTROL	OF63	human postmortem brain material	45	cohort: CONTROL	F	GSE98203	sudden death, natural	0.385015	0.164157	0.570836	0.363865	0.545411	0.405857	Control	Adult
OF64_neurons_CONTROL	OF64	human postmortem brain material	43	cohort: CONTROL	M	GSE98203	sudden death, natural	0.332687	0.221449	0.496547	0.342595	0.439526	0.366561	Control	Adult
OF66_neurons_CONTROL	OF66	human postmortem brain material	15	cohort: CONTROL	M	GSE98203	juvenile sudden death. viral infection	0.393648	0.14923	0.614485	0.383024	0.515292	0.411136	Control	Ped
OF68_neurons_CONTROL	OF68	human postmortem brain material	31	cohort: CONTROL	F	GSE98203	cardiac failure	0.419331	0.231568	0.629082	0.258172	0.631309	0.433893	Control	Adult
OF69_neurons_CONTROL	OF69	human postmortem brain material	19	cohort: CONTROL	M	GSE98203	electric shock	0.427665	0.236834	0.606411	0.360097	0.619847	0.450171	Control	Ped
OF70_neurons_CONTROL	OF70	human postmortem brain material	27	cohort: CONTROL	F	GSE98203	viral infection	0.382525	0.259037	0.565263	0.346847	0.55828	0.42239	Control	Adult
OF72_neurons_CONTROL	OF72	human postmortem brain material	23	cohort: CONTROL	M	GSE98203	electric shock	0.357764	0.228754	0.536433	0.342847	0.522323	0.397624	Control	Adult
OF75_neurons_CONTROL	OF75	human postmortem brain material	37	cohort: CONTROL	M	GSE98203	cardiac failure	0.452511	0.172137	0.610675	0.382848	0.570295	0.437693	Control	Adult
OF81_neurons_CONTROL	OF81	human postmortem brain material	38	cohort: CONTROL	M	GSE98203	sudden death	0.348997	0.219838	0.564511	0.207291	0.471278	0.362383	Control	Adult
OF82_neurons_CONTROL	OF82	human postmortem brain material	26	cohort: CONTROL	M	GSE98203	sudden death, natural	0.416841	0.251974	0.608314	0.254273	0.523702	0.411021	Control	Adult
OF83_neurons_CONTROL	OF83	human postmortem brain material	28	cohort: CONTROL	M	GSE98203	sudden death, natural	0.353552	0.194039	0.542842	0.282425	0.47647	0.369866	Control	Adult
OF84_neurons_CONTROL	OF84	human postmortem brain material	24	cohort: CONTROL	M	GSE98203	sudden death, natural	0.267601	0.310367	0.363696	0.23259	0.408419	0.316535	Control	Adult

## Sheet: Sheet1
Sample ID	Region	groupid	Gender	cg00300298	cg08257293	cg12873919	cg13989999	cg18787420	AveBeta	Group	agegroup
1103-G	post mortem frontal cortex	Control	M	0.0755178	0.106759	0.134336	0.0633993	0.063588	0.0887202	Control	Ped
1103-N	post mortem frontal cortex	Control	M	0.0836723	0.103523	0.137602	0.0972167	0.0935666	0.103116	Control	Ped
1226-G	post mortem frontal cortex	Control	M	0.106055	0.130034	0.127173	0.0800335	0.176515	0.123962	Control	Adult
1226-N	post mortem frontal cortex	Control	M	0.0794067	0.10016	0.162486	0.0769047	0.102216	0.104235	Control	Adult
1228-G	post mortem frontal cortex	Control	M	0.0998358	0.121597	0.144012	0.0952397	0.122808	0.116699	Control	Adult
1228-N	post mortem frontal cortex	Control	M	0.0929606	0.122851	0.0870699	0.0768889	0.0829356	0.0925412	Control	Adult
1230-G	post mortem frontal cortex	Control	F	0.0750452	0.0909365	0.133708	0.0751458	0.125367	0.10004	Control	Ped
1230-N	post mortem frontal cortex	Control	F	0.0594155	0.111468	0.140732	0.0976758	0.122333	0.106325	Control	Ped
1277-G	post mortem frontal cortex	Control	M	0.0626762	0.0791516	0.137429	0.0977108	0.0840863	0.0922108	Control	Adult
1277-N	post mortem frontal cortex	Control	M	0.0745488	0.119051	0.131568	0.0845305	0.140243	0.109988	Control	Adult
1363-G	post mortem frontal cortex	Control	F	0.128316	0.180993	0.185471	0.119222	0.149158	0.152632	Control	Adult
1363-N	post mortem frontal cortex	Control	F	0.0736163	0.0728812	0.0927167	0.0664995	0.0927313	0.079689	Control	Adult
1429-G	post mortem frontal cortex	Control	M	0.0787591	0.0735008	0.139255	0.0769801	0.104567	0.0946125	Control	Ped
1429-N	post mortem frontal cortex	Control	M	0.101097	0.0856549	0.0826125	0.0669349	0.107566	0.088773	Control	Ped
1497-G	post mortem frontal cortex	Control	F	0.10262	0.124375	0.137164	0.0829584	0.14103	0.11763	Control	Adult
1497-N	post mortem frontal cortex	Control	F	0.410979	0.421036	0.378406	0.236145	0.469642	0.383241	Control	Adult
1579-G	post mortem frontal cortex	Control	F	0.2832	0.149857	0.445879	0.159424	0.314301	0.270532	Control	Ped
1579-N	post mortem frontal cortex	Control	F	0.256114	0.176948	0.452156	0.18605	0.342982	0.28285	Control	Ped
165-G	post mortem frontal cortex	Control	M	0.237677	0.107006	0.302947	0.129736	0.326728	0.220819	Control	Ped
165-N	post mortem frontal cortex	Control	M	0.273988	0.137012	0.439008	0.144987	0.271463	0.253292	Control	Ped
1710-G	post mortem frontal cortex	Control	F	0.36893	0.217505	0.491076	0.194797	0.517469	0.357955	Control	Adult
1710-N	post mortem frontal cortex	Control	F	0.245842	0.174704	0.512003	0.268694	0.555523	0.351353	Control	Adult
1739-G	post mortem frontal cortex	Control	F	0.274783	0.218512	0.346573	0.219731	0.292978	0.270515	Control	Adult
1739-N	post mortem frontal cortex	Control	F	0.287113	0.183876	0.340042	0.217132	0.345615	0.274756	Control	Adult
1740-G	post mortem frontal cortex	Control	F	0.230269	0.147527	0.432914	0.202683	0.354217	0.273522	Control	Ped
1740-N	post mortem frontal cortex	Control	F	0.300984	0.19631	0.460735	0.135625	0.497234	0.318178	Control	Ped
1849-G	post mortem frontal cortex	Control	M	0.427957	0.279782	0.472065	0.31758	0.340007	0.367478	Control	Adult
1849-N	post mortem frontal cortex	Control	M	0.260486	0.158997	0.309548	0.109593	0.337381	0.235201	Control	Adult
1868-G	post mortem frontal cortex	Control	F	0.314781	0.25393	0.48927	0.225916	0.502444	0.357268	Control	Ped
1868-N	post mortem frontal cortex	Control	F	0.264478	0.194427	0.403583	0.196331	0.363886	0.284541	Control	Ped
1944-G	post mortem frontal cortex	Control	F	0.320183	0.227488	0.392663	0.215085	0.406174	0.312318	Control	Ped
1944-N	post mortem frontal cortex	Control	F	0.349559	0.16425	0.445347	0.188734	0.370016	0.303581	Control	Ped
240-G	post mortem frontal cortex	Control	F	0.285086	0.201256	0.471287	0.285862	0.380521	0.324802	Control	Adult
240-N	post mortem frontal cortex	Control	F	0.256295	0.137399	0.328341	0.201232	0.391785	0.26301	Control	Adult
242-G	post mortem frontal cortex	Control	M	0.232752	0.148368	0.40301	0.174804	0.309911	0.253769	Control	Adult
242-N	post mortem frontal cortex	Control	M	0.223516	0.119062	0.467991	0.172726	0.357883	0.268236	Control	Adult
4636-G	post mortem frontal cortex	Control	F	0.211741	0.163513	0.392809	0.171175	0.322904	0.252428	Control	Adult
4636-N	post mortem frontal cortex	Control	F	0.155114	0.152999	0.407296	0.148386	0.325637	0.237886	Control	Adult
4637-G	post mortem frontal cortex	Control	F	0.200442	0.101545	0.361615	0.145687	0.284294	0.218716	Control	Adult
4637-N	post mortem frontal cortex	Control	F	0.306274	0.18205	0.417393	0.16909	0.24468	0.263897	Control	Adult
4643-G	post mortem frontal cortex	Control	F	0.349075	0.16339	0.519157	0.208115	0.327319	0.313411	Control	Adult
4643-N	post mortem frontal cortex	Control	F	0.237885	0.205057	0.355823	0.180181	0.278698	0.251529	Control	Adult
4782-G	post mortem frontal cortex	Control	M	0.195624	0.12863	0.372884	0.17604	0.289442	0.232524	Control	Ped
4782-N	post mortem frontal cortex	Control	M	0.177821	0.172316	0.430824	0.153405	0.398216	0.266516	Control	Ped
5086-G	post mortem frontal cortex	Control	F	0.20663	0.128818	0.491926	0.240324	0.418915	0.297323	Control	Adult
5086-N	post mortem frontal cortex	Control	F	0.189376	0.121128	0.313983	0.139651	0.260212	0.20487	Control	Adult
5179-G	post mortem frontal cortex	Control	M	0.24995	0.137947	0.480134	0.235899	0.348884	0.290563	Control	Adult
5179-N	post mortem frontal cortex	Control	M	0.260369	0.132747	0.42785	0.18366	0.382893	0.277504	Control	Adult
529-G	post mortem frontal cortex	Control	M	0.204052	0.131408	0.26917	0.156311	0.249617	0.202112	Control	Ped
529-N	post mortem frontal cortex	Control	M	0.184476	0.0898065	0.262099	0.133619	0.276427	0.189286	Control	Ped
5376-G	post mortem frontal cortex	Control	M	0.349811	0.266893	0.491633	0.223492	0.377934	0.341952	Control	Ped
5376-N	post mortem frontal cortex	Control	M	0.197489	0.110777	0.382374	0.220669	0.317289	0.24572	Control	Ped
5444-G	post mortem frontal cortex	Control	M	0.21426	0.147877	0.425668	0.170469	0.247761	0.241207	Control	Adult
5444-N	post mortem frontal cortex	Control	M	0.297164	0.188528	0.513427	0.232133	0.418251	0.329901	Control	Adult
5447-G	post mortem frontal cortex	Control	M	0.218484	0.12596	0.366365	0.241264	0.366424	0.263699	Control	Adult
5447-N	post mortem frontal cortex	Control	M	0.164218	0.127115	0.33127	0.102326	0.291083	0.203202	Control	Adult
813-G	post mortem frontal cortex	Control	F	0.294279	0.11364	0.443855	0.207772	0.363792	0.284668	Control	Adult
813-N	post mortem frontal cortex	Control	F	0.280417	0.136722	0.420105	0.186937	0.382187	0.281274	Control	Adult
bulk 1103	post mortem frontal cortex	Control	M	0.183318	0.0846741	0.347994	0.13903	0.259397	0.202883	Control	Ped
bulk 1228	post mortem frontal cortex	Control	M	0.285299	0.161418	0.508463	0.206885	0.392261	0.310865	Control	Adult
bulk 1230	post mortem frontal cortex	Control	F	0.255198	0.25259	0.524046	0.20191	0.358833	0.318516	Control	Ped
bulk 1363	post mortem frontal cortex	Control	F	0.21116	0.156893	0.415476	0.190901	0.313843	0.257655	Control	Adult
bulk 1944	post mortem frontal cortex	Control	F	0.185456	0.130058	0.319679	0.204272	0.294189	0.226731	Control	Ped
bulk 4636	post mortem frontal cortex	Control	F	0.352158	0.136119	0.454681	0.200325	0.526089	0.333874	Control	Adult
bulk 4643	post mortem frontal cortex	Control	F	0.324422	0.15738	0.44673	0.255631	0.396812	0.316195	Control	Adult
bulk 4782	post mortem frontal cortex	Control	M	0.335358	0.134197	0.462361	0.247066	0.460429	0.327882	Control	Ped
bulk 5444	post mortem frontal cortex	Control	M	0.187876	0.169181	0.370019	0.210998	0.349623	0.257539	Control	Adult
bulk 5447	post mortem frontal cortex	Control	M	0.29897	0.205827	0.445336	0.210751	0.422105	0.316598	Control	Adult
Mix1	post mortem frontal cortex	Control	M	0.303597	0.154123	0.46833	0.216844	0.34412	0.297403	Control	Adult
Mix2	post mortem frontal cortex	Control	M	0.413369	0.21105	0.623818	0.286865	0.620188	0.431058	Control	Adult
Mix3	post mortem frontal cortex	Control	M	0.212817	0.168217	0.419671	0.203822	0.272262	0.255358	Control	Adult
Mix4	post mortem frontal cortex	Control	M	0.229839	0.148019	0.409263	0.231821	0.417628	0.287314	Control	Adult
Mix5	post mortem frontal cortex	Control	M	0.331217	0.112983	0.498078	0.232384	0.445854	0.324103	Control	Adult
Mix6	post mortem frontal cortex	Control	M	0.200192	0.188402	0.26523	0.190892	0.218579	0.212659	Control	Adult
Mix7	post mortem frontal cortex	Control	M	0.273953	0.150769	0.517288	0.173623	0.372725	0.297672	Control	Adult
Mix8	post mortem frontal cortex	Control	M	0.60814	0.18401	0.796826	0.569622	0.798565	0.591433	Control	Adult
Mix9	post mortem frontal cortex	Control	M	0.597207	0.159954	0.81892	0.591271	0.808772	0.595225	Control	Adult
11_BA11	cortex, Brodmann area 11	non-psychiatric sudden death	M	0.148934	0.084245	0.423603	0.125349	0.193214	0.195069	Control	Ped
13_BA11	cortex, Brodmann area 11	non-psychiatric sudden death	M	0.233859	0.169664	0.517457	0.18544	0.304174	0.282119	Control	Adult
133_BA11	cortex, Brodmann area 11	non-psychiatric sudden death	M	0.568056	0.183847	0.804787	0.576603	0.782342	0.583127	Control	Adult
133_BA25	cortex, Brodmann area 25	non-psychiatric sudden death	M	0.667095	0.137675	0.800139	0.56141	0.79231	0.591726	Control	Adult
135_BA11	cortex, Brodmann area 11	non-psychiatric sudden death	M	0.520539	0.164427	0.842794	0.587081	0.808655	0.584699	Control	Ped
135_BA25	cortex, Brodmann area 25	non-psychiatric sudden death	M	0.585182	0.124772	0.807206	0.549654	0.796616	0.572686	Control	Ped
138_BA11	cortex, Brodmann area 11	non-psychiatric sudden death	F	0.240639	0.146419	0.494571	0.173594	0.305	0.272045	Control	Adult
138_BA25	cortex, Brodmann area 25	non-psychiatric sudden death	F	0.639167	0.128448	0.803528	0.566677	0.833921	0.594348	Control	Adult
14_BA11	cortex, Brodmann area 11	non-psychiatric sudden death	M	0.319387	0.203076	0.511576	0.21281	0.385606	0.326491	Control	Adult
14_BA25	cortex, Brodmann area 25	non-psychiatric sudden death	M	0.546824	0.161955	0.794668	0.579911	0.781322	0.572936	Control	Adult
15_BA11	cortex, Brodmann area 11	non-psychiatric sudden death	M	0.285771	0.159932	0.530864	0.167863	0.299891	0.288864	Control	Adult
15_BA25	cortex, Brodmann area 25	non-psychiatric sudden death	M	0.270836	0.1425	0.496017	0.221426	0.335618	0.293279	Control	Adult
158_BA11	cortex, Brodmann area 11	non-psychiatric sudden death	M	0.345473	0.162307	0.559106	0.222344	0.371742	0.332194	Control	Adult
158_BA25	cortex, Brodmann area 25	non-psychiatric sudden death	M	0.452078	0.25829	0.582556	0.276197	0.434539	0.400732	Control	Adult
16_BA11	cortex, Brodmann area 11	non-psychiatric sudden death	M	0.569894	0.182083	0.799977	0.583093	0.803213	0.587652	Control	Adult
16_BA25	cortex, Brodmann area 25	non-psychiatric sudden death	M	0.60021	0.195366	0.81356	0.576208	0.843963	0.605861	Control	Adult
162_BA11	cortex, Brodmann area 11	non-psychiatric sudden death	F	0.524371	0.225963	0.77165	0.521735	0.745768	0.557898	Control	Adult
162_BA25	cortex, Brodmann area 25	non-psychiatric sudden death	F	0.278769	0.15981	0.49387	0.179345	0.389794	0.300318	Control	Adult
173_BA11	cortex, Brodmann area 11	non-psychiatric sudden death	M	0.360542	0.23613	0.59121	0.23369	0.384507	0.361216	Control	Ped
173_BA25	cortex, Brodmann area 25	non-psychiatric sudden death	M	0.580394	0.155065	0.808792	0.561686	0.808217	0.582831	Control	Ped
177_BA11	cortex, Brodmann area 11	non-psychiatric sudden death	F	0.267724	0.212219	0.445872	0.17423	0.306845	0.281378	Control	Adult
177_BA25	cortex, Brodmann area 25	non-psychiatric sudden death	F	0.363062	0.171058	0.554721	0.228491	0.412623	0.345991	Control	Adult
20_BA11	cortex, Brodmann area 11	non-psychiatric sudden death	M	0.544019	0.18738	0.776653	0.524577	0.824683	0.571462	Control	Adult
20_BA25	cortex, Brodmann area 25	non-psychiatric sudden death	M	0.38557	0.162802	0.563727	0.220279	0.361997	0.338875	Control	Adult
221_BA11	cortex, Brodmann area 11	non-psychiatric sudden death	F	0.605366	0.146916	0.782682	0.590488	0.832305	0.591552	Control	Adult
221_BA25	cortex, Brodmann area 25	non-psychiatric sudden death	F	0.530026	0.132697	0.775815	0.548875	0.792429	0.555968	Control	Adult
230_BA11	cortex, Brodmann area 11	non-psychiatric sudden death	M	0.509746	0.162861	0.761304	0.537959	0.804878	0.55535	Control	Adult
230_BA25	cortex, Brodmann area 25	non-psychiatric sudden death	M	0.220359	0.107034	0.327293	0.105364	0.253003	0.20261	Control	Adult
234_BA11	cortex, Brodmann area 11	non-psychiatric sudden death	M	0.18402	0.0915464	0.481399	0.170897	0.226095	0.230791	Control	Adult
234_BA25	cortex, Brodmann area 25	non-psychiatric sudden death	M	0.354721	0.180673	0.554372	0.178912	0.332378	0.320211	Control	Adult
28_BA11	cortex, Brodmann area 11	non-psychiatric sudden death	M	0.611238	0.210422	0.819818	0.565337	0.809102	0.603183	Control	Adult
28_BA25	cortex, Brodmann area 25	non-psychiatric sudden death	M	0.31166	0.155642	0.477717	0.230547	0.410428	0.317199	Control	Adult
36_BA11	cortex, Brodmann area 11	non-psychiatric sudden death	M	0.227879	0.0969431	0.442495	0.119979	0.256599	0.228779	Control	Adult
36_BA25	cortex, Brodmann area 25	non-psychiatric sudden death	M	0.557477	0.108226	0.79521	0.5537	0.80344	0.563611	Control	Adult
70_BA11	cortex, Brodmann area 11	non-psychiatric sudden death	M	0.326414	0.210271	0.467331	0.159178	0.368287	0.306296	Control	Adult
70_BA25	cortex, Brodmann area 25	non-psychiatric sudden death	M	0.18501	0.0880891	0.417554	0.13083	0.197899	0.203877	Control	Adult
8_BA11	cortex, Brodmann area 11	non-psychiatric sudden death	M	0.343755	0.160783	0.556372	0.234177	0.346684	0.328354	Control	Adult
8_BA25	cortex, Brodmann area 25	non-psychiatric sudden death	M	0.664222	0.134681	0.819922	0.641222	0.810943	0.614198	Control	Adult
DBCBB_subject_1_cerebellum	cerebellum	control	M	0.304279	0.222418	0.500569	0.169633	0.35257	0.309894	Control	Adult
DBCBB_subject_1_striatum	striatum (putamen)	control	M	0.558165	0.11464	0.842345	0.6393	0.812323	0.593354	Control	Adult
DBCBB_subject_10_cerebellum	cerebellum	control	M	0.389061	0.153868	0.569565	0.234628	0.408674	0.351159	Control	Adult
DBCBB_subject_10_striatum	striatum (putamen)	control	M	0.653932	0.240639	0.830514	0.581537	0.813313	0.623987	Control	Adult
DBCBB_subject_12_cerebellum	cerebellum	control	M	0.583101	0.132003	0.786289	0.56518	0.802096	0.573734	Control	Adult
DBCBB_subject_12_striatum	striatum (putamen)	control	M	0.26282	0.118414	0.514444	0.257056	0.385409	0.307629	Control	Adult
DBCBB_subject_13_cerebellum	cerebellum	control	M	0.592847	0.152754	0.83689	0.549182	0.827465	0.591828	Control	Adult
DBCBB_subject_13_striatum	striatum (putamen)	control	M	0.671833	0.186392	0.79886	0.620901	0.811161	0.617829	Control	Adult
DBCBB_subject_14_cerebellum	cerebellum	control	M	0.637471	0.182124	0.797233	0.600291	0.816266	0.606677	Control	Adult
DBCBB_subject_14_striatum	striatum (putamen)	control	M	0.378561	0.157242	0.563968	0.216544	0.348178	0.332899	Control	Adult
DBCBB_subject_19_cerebellum	cerebellum	control	F	0.612357	0.157095	0.833678	0.564079	0.856923	0.604826	Control	Adult
DBCBB_subject_19_striatum	striatum (putamen)	control	F	0.313047	0.169725	0.514493	0.190141	0.365661	0.310613	Control	Adult
DBCBB_subject_2_cerebellum	cerebellum	control	M	0.543181	0.170399	0.805785	0.574172	0.819835	0.582674	Control	Adult
DBCBB_subject_2_striatum	striatum (putamen)	control	M	0.595921	0.217044	0.833878	0.556445	0.84029	0.608716	Control	Adult
DBCBB_subject_25_cerebellum	cerebellum	control	M	0.173096	0.0997902	0.417405	0.176468	0.259408	0.225233	Control	Adult
DBCBB_subject_25_striatum	striatum (putamen)	control	M	0.213322	0.114586	0.400169	0.11282	0.243182	0.216816	Control	Adult
DBCBB_subject_27_cerebellum	cerebellum	control	F	0.272946	0.141697	0.526795	0.224645	0.346575	0.302532	Control	Adult
DBCBB_subject_27_striatum	striatum (putamen)	control	F	0.507842	0.129926	0.730547	0.55279	0.795972	0.543415	Control	Adult
DBCBB_subject_3_cerebellum	cerebellum	control	M	0.269078	0.138505	0.480223	0.231767	0.347507	0.293416	Control	Adult
DBCBB_subject_3_striatum	striatum (putamen)	control	M	0.428998	0.184071	0.724208	0.46245	0.592768	0.478499	Control	Adult
DBCBB_subject_31_cerebellum	cerebellum	control	M	0.290902	0.1178	0.534676	0.34448	0.49211	0.355994	Control	Adult
DBCBB_subject_31_striatum	striatum (putamen)	control	M	0.484384	0.147759	0.770604	0.524573	0.750735	0.535611	Control	Adult
DBCBB_subject_33_cerebellum	cerebellum	control	M	0.418526	0.155655	0.63146	0.430276	0.629246	0.453033	Control	Adult
DBCBB_subject_33_striatum	striatum (putamen)	control	M	0.373942	0.0789374	0.60138	0.343653	0.53026	0.385635	Control	Adult
DBCBB_subject_34_cerebellum	cerebellum	control	M	0.288459	0.111948	0.633601	0.214223	0.301316	0.309909	Control	Adult
DBCBB_subject_34_striatum	striatum (putamen)	control	M	0.385635	0.147967	0.623759	0.396936	0.591584	0.429176	Control	Adult
DBCBB_subject_35_cerebellum	cerebellum	control	F	0.442588	0.171907	0.632949	0.40292	0.575744	0.445222	Control	Adult
DBCBB_subject_35_striatum	striatum (putamen)	control	F	0.348725	0.136827	0.616073	0.382064	0.624067	0.421551	Control	Adult
DBCBB_subject_4_cerebellum	cerebellum	control	M	0.41634	0.224513	0.636555	0.415797	0.580039	0.454649	Control	Adult
DBCBB_subject_4_striatum	striatum (putamen)	control	M	0.498028	0.215195	0.666684	0.449615	0.610087	0.487922	Control	Adult
DBCBB_subject_5_cerebellum	cerebellum	control	M	0.431729	0.202533	0.654189	0.413001	0.565203	0.453331	Control	Adult
DBCBB_subject_5_striatum	striatum (putamen)	control	M	0.369216	0.213962	0.616873	0.462175	0.593344	0.451114	Control	Adult
DBCBB_subject_9_cerebellum	cerebellum	control	M	0.48084	0.270828	0.620711	0.408447	0.591409	0.474447	Control	Ped
DBCBB_subject_9_striatum	striatum (putamen)	control	M	0.489663	0.346886	0.621936	0.467072	0.598825	0.504876	Control	Ped
LNDBB_subject_25_hippocampus	hippocampus	control	M	0.658384	0.269278	0.833379	0.646313	0.846182	0.650707	Control	Adult
LNDBB_subject_25_striatum	striatum (putamen)	control	M	0.633828	0.237348	0.890512	0.639454	0.846081	0.649445	Control	Adult
LNDBB_subject_26_striatum	striatum (putamen)	control	M	0.634872	0.203	0.829079	0.599167	0.842329	0.621689	Control	Adult
LNDBB_subject_27_hippocampus	hippocampus	control	F	0.661679	0.221641	0.822389	0.623862	0.856451	0.637204	Control	Adult
LNDBB_subject_27_striatum	striatum (putamen)	control	F	0.630081	0.215847	0.849159	0.622277	0.869299	0.637333	Control	Adult
LNDBB_subject_28_striatum	striatum (putamen)	control	F	0.62893	0.196076	0.860523	0.619317	0.864983	0.633966	Control	Adult
LNDBB_subject_29_striatum	striatum (putamen)	control	F	0.674114	0.358805	0.843343	0.660823	0.887859	0.684989	Control	Adult
LNDBB_subject_30_hippocampus	hippocampus	control	F	0.67799	0.234901	0.84992	0.645608	0.851909	0.652066	Control	Adult
LNDBB_subject_30_striatum	striatum (putamen)	control	F	0.622284	0.295342	0.833458	0.611351	0.857567	0.644	Control	Adult
LNDBB_subject_31_striatum	striatum (putamen)	control	F	0.659084	0.175953	0.851363	0.624105	0.857308	0.633562	Control	Adult
LNDBB_subject_32_striatum	striatum (putamen)	control	M	0.663539	0.204011	0.824623	0.602231	0.875883	0.634058	Control	Adult
LNDBB_subject_33_hippocampus	hippocampus	control	M	0.61517	0.307459	0.875865	0.625456	0.871814	0.659153	Control	Adult
LNDBB_subject_33_striatum	striatum (putamen)	control	M	0.636832	0.192117	0.842515	0.601675	0.85161	0.62495	Control	Adult
LNDBB_subject_34_hippocampus	hippocampus	control	M	0.652031	0.263245	0.865057	0.62002	0.862193	0.652509	Control	Adult
LNDBB_subject_34_striatum	striatum (putamen)	control	M	0.587982	0.223968	0.842515	0.617639	0.839136	0.622248	Control	Adult
LNDBB_subject_35_striatum	striatum (putamen)	control	F	0.673336	0.249376	0.844962	0.623267	0.896893	0.657567	Control	Adult
LNDBB_subject_36_striatum	striatum (putamen)	control	M	0.658637	0.190658	0.836832	0.623594	0.833255	0.628595	Control	Adult
LNDBB_subject_37_striatum	striatum (putamen)	control	M	0.651795	0.240261	0.840215	0.624547	0.858345	0.643033	Control	Adult
LNDBB_subject_38_hippocampus	hippocampus	control	M	0.59959	0.165871	0.812449	0.61825	0.852997	0.609831	Control	Adult
LNDBB_subject_38_striatum	striatum (putamen)	control	M	0.627876	0.198175	0.843271	0.64707	0.828448	0.628968	Control	Adult
LNDBB_subject_39_striatum	striatum (putamen)	control	M	0.580054	0.258644	0.843689	0.60777	0.851668	0.628365	Control	Adult
LNDBB_subject_40_hippocampus	hippocampus	control	M	0.705583	0.23152	0.87369	0.657168	0.861917	0.665975	Control	Adult
LNDBB_subject_40_striatum	striatum (putamen)	control	M	0.641954	0.127434	0.861989	0.651233	0.863132	0.629148	Control	Adult
LNDBB_subject_41_striatum	striatum (putamen)	control	F	0.639501	0.270723	0.838497	0.656428	0.853966	0.651823	Control	Adult
LNDBB_subject_42_hippocampus	hippocampus	control	M	0.657913	0.271651	0.85693	0.62639	0.883676	0.659312	Control	Adult
LNDBB_subject_42_striatum	striatum (putamen)	control	M	0.627441	0.213623	0.855141	0.66313	0.865455	0.644958	Control	Adult
LNDBB_subject_43_striatum	striatum (putamen)	control	M	0.593579	0.231496	0.827463	0.607776	0.843479	0.620759	Control	Adult
LNDBB_subject_44_striatum	striatum (putamen)	control	F	0.589606	0.235349	0.862199	0.632592	0.870609	0.638071	Control	Adult
LNDBB_subject_45_striatum	striatum (putamen)	control	M	0.618473	0.201647	0.808018	0.590509	0.870116	0.617753	Control	Adult
LNDBB_subject_47_striatum	striatum (putamen)	control	M	0.602892	0.282375	0.859466	0.638997	0.869808	0.650708	Control	Adult
LNDBB_subject_49_hippocampus	hippocampus	control	M	0.647222	0.20982	0.83838	0.643342	0.851212	0.637995	Control	Adult
LNDBB_subject_49_striatum	striatum (putamen)	control	M	0.641667	0.164819	0.853756	0.632615	0.880294	0.63463	Control	Adult
LNDBB_subject_50_hippocampus	hippocampus	control	M	0.704792	0.200603	0.84286	0.642953	0.905134	0.659268	Control	Adult
LNDBB_subject_50_striatum	striatum (putamen)	control	M	0.574099	0.179942	0.79815	0.599188	0.809795	0.592235	Control	Adult
LNDBB_subject_51_hippocampus	hippocampus	control	M	0.632862	0.184618	0.87172	0.682989	0.851051	0.644648	Control	Adult
LNDBB_subject_51_striatum	striatum (putamen)	control	M	0.658988	0.26664	0.831217	0.635572	0.889844	0.656452	Control	Adult
LNDBB_subject_52_striatum	striatum (putamen)	control	M	0.649588	0.174573	0.844619	0.643515	0.870115	0.636482	Control	Adult
LNDBB_subject_53_hippocampus	hippocampus	control	M	0.647029	0.204289	0.827408	0.655058	0.872888	0.641334	Control	Adult
LNDBB_subject_53_striatum	striatum (putamen)	control	M	0.61992	0.166469	0.868709	0.662152	0.847534	0.632957	Control	Adult
LNDBB_subject_54_hippocampus	hippocampus	control	M	0.567797	0.221133	0.874016	0.632829	0.873482	0.633851	Control	Adult
LNDBB_subject_54_striatum	striatum (putamen)	control	M	0.644091	0.248502	0.803102	0.627289	0.879543	0.640506	Control	Adult
OF03_neurons_CONTROL	human postmortem brain material	cohort: CONTROL	M	0.653634	0.153388	0.869583	0.652607	0.865817	0.639006	Control	Adult
OF04_neurons_CONTROL	human postmortem brain material	cohort: CONTROL	M	0.594559	0.17903	0.870149	0.608422	0.867572	0.623946	Control	Adult
OF05_neurons_CONTROL	human postmortem brain material	cohort: CONTROL	M	0.637873	0.232198	0.856638	0.642223	0.85119	0.644024	Control	Adult
OF07_neurons_CONTROL	human postmortem brain material	cohort: CONTROL	M	0.61628	0.225826	0.851975	0.672701	0.888127	0.650982	Control	Adult
OF08_neurons_CONTROL	human postmortem brain material	cohort: CONTROL	M	0.642295	0.23805	0.87472	0.671321	0.869318	0.659141	Control	Adult
OF09_neurons_CONTROL	human postmortem brain material	cohort: CONTROL	M	0.640598	0.200697	0.876947	0.650287	0.874632	0.648632	Control	Adult
OF20_neurons_CONTROL	human postmortem brain material	cohort: CONTROL	F	0.423513	0.201809	0.577795	0.330775	0.499056	0.40659	Control	Adult
OF26_neurons_CONTROL	human postmortem brain material	cohort: CONTROL	M	0.406019	0.124655	0.537683	0.380354	0.54307	0.398356	Control	Adult
OF30_neurons_CONTROL	human postmortem brain material	cohort: CONTROL	M	0.332597	0.146581	0.578857	0.395784	0.566147	0.403993	Control	Adult
OF34_neurons_CONTROL	human postmortem brain material	cohort: CONTROL	M	0.330081	0.141248	0.594465	0.386878	0.51527	0.393588	Control	Adult
OF36_neurons_CONTROL	human postmortem brain material	cohort: CONTROL	M	0.406084	0.194976	0.634916	0.435866	0.582877	0.450944	Control	Adult
OF39_neurons_CONTROL	human postmortem brain material	cohort: CONTROL	M	0.31324	0.1276	0.545051	0.345121	0.460817	0.358366	Control	Adult
OF45_neurons_CONTROL	human postmortem brain material	cohort: CONTROL	M	0.391032	0.248001	0.606825	0.282935	0.490078	0.403774	Control	Ped
OF49_neurons_CONTROL	human postmortem brain material	cohort: CONTROL	M	0.383272	0.173171	0.611331	0.376959	0.585969	0.42614	Control	Adult
OF51_neurons_CONTROL	human postmortem brain material	cohort: CONTROL	M	0.386768	0.168583	0.54302	0.238898	0.488685	0.365191	Control	Adult
OF58_neurons_CONTROL	human postmortem brain material	cohort: CONTROL	F	0.319959	0.19649	0.520405	0.346927	0.508693	0.378495	Control	Adult
OF63_neurons_CONTROL	human postmortem brain material	cohort: CONTROL	F	0.385015	0.164157	0.570836	0.363865	0.545411	0.405857	Control	Adult
OF64_neurons_CONTROL	human postmortem brain material	cohort: CONTROL	M	0.332687	0.221449	0.496547	0.342595	0.439526	0.366561	Control	Adult
OF66_neurons_CONTROL	human postmortem brain material	cohort: CONTROL	M	0.393648	0.14923	0.614485	0.383024	0.515292	0.411136	Control	Ped
OF68_neurons_CONTROL	human postmortem brain material	cohort: CONTROL	F	0.419331	0.231568	0.629082	0.258172	0.631309	0.433893	Control	Adult
OF69_neurons_CONTROL	human postmortem brain material	cohort: CONTROL	M	0.427665	0.236834	0.606411	0.360097	0.619847	0.450171	Control	Ped
OF70_neurons_CONTROL	human postmortem brain material	cohort: CONTROL	F	0.382525	0.259037	0.565263	0.346847	0.55828	0.42239	Control	Adult
OF72_neurons_CONTROL	human postmortem brain material	cohort: CONTROL	M	0.357764	0.228754	0.536433	0.342847	0.522323	0.397624	Control	Adult
OF75_neurons_CONTROL	human postmortem brain material	cohort: CONTROL	M	0.452511	0.172137	0.610675	0.382848	0.570295	0.437693	Control	Adult
OF81_neurons_CONTROL	human postmortem brain material	cohort: CONTROL	M	0.348997	0.219838	0.564511	0.207291	0.471278	0.362383	Control	Adult
OF82_neurons_CONTROL	human postmortem brain material	cohort: CONTROL	M	0.416841	0.251974	0.608314	0.254273	0.523702	0.411021	Control	Adult
OF83_neurons_CONTROL	human postmortem brain material	cohort: CONTROL	M	0.353552	0.194039	0.542842	0.282425	0.47647	0.369866	Control	Adult
OF84_neurons_CONTROL	human postmortem brain material	cohort: CONTROL	M	0.267601	0.310367	0.363696	0.23259	0.408419	0.316535	Control	Adult
