# Supplementary material for: Multidimensional, integrative profiling identifies BCL2L1 methylation as a predictor of MCL1 dependency in pediatric malignancies
Source: JCI Insight. 2025 Jan 23;10(2):e184601. doi: 10.1172/jci.insight.184601 (PMC11790018; doi:10.1172/jci.insight.184601)
Supplement: Supplemental table 7 [file jciinsight-10-184601-s053.xlsx]

## Sheet: Title
Supplementary Table S7. In vivo CRISPR QC summary of BT12 and BT16 ATRT cell lines, related to Figure 6

## Sheet: QC summary
Rep	Sample	Reads	Mapped	Percentage	TotalsgRNAs	Zerocounts	GiniIndex	Coverage	median_beta	median_z	correlation	median_neglfc
BT12-invivo_rep1	12-invivo	3751809	2101831	0.5602	1661	18	0.1363	5937.38	-1.5246	-2.8047	0.497483	0.453396
BT12-invivo_rep2	12-invivo	2798855	1533982	0.5481	1661	39	0.1414	4333.28	-1.3417	-2.2863	0.497483	0.0905101
BT16-invivo_rep1	16-invivo	4004461	2626979	0.656	1661	38	0.2283	7420.84	-0.84921	-1.4949	0.139826	0.189843
BT16-invivo_rep2	16-invivo	3182409	1723076	0.5414	1661	11	0.1461	4867.45	-0.8132	-1.3044	0.139826	0.239699
D300V-plasmid	D300V-plasmid	6837837	685206	0.1002	1661	3	0.04018	1935.61				0
