# Supplementary material for: Multidimensional, integrative profiling identifies BCL2L1 methylation as a predictor of MCL1 dependency in pediatric malignancies
Source: JCI Insight. 2025 Jan 23;10(2):e184601. doi: 10.1172/jci.insight.184601 (PMC11790018; doi:10.1172/jci.insight.184601)
Supplement: Supporting data values [file jciinsight-10-184601-s054.xlsx]

## Sheet: Figure 1A
Gene_name	ttest	Mean_Paediatric	Mean_Adult	Mean_difference	FDR	Log2fold_change	Enriched_group
ABL1	0.45771	0.0447925	0.00345868	0.0413339	0.629352	3.69497	Not significant
ABL2	0.895402	0.0674271	0.0734073	-0.00598022	0.948495	-0.122595	Not significant
ACKR3	0.184852	0.251899	0.204607	0.047292	0.37374	0.29999	Not significant
ADA	0.301845	0.197558	0.152579	0.0449783	0.490962	0.372714	Not significant
ADORA1	0.0080979	-0.0836073	0.0361058	-0.119713	0.080867	NA	Not significant
AHR	0.648142	0.0161462	-0.0539	0.0700462	0.780172	NA	Not significant
AKT1	0.122863	-0.0325655	0.0308065	-0.063372	0.292215	NA	Not significant
AKT2	0.561884	0.0452394	0.0809326	-0.0356932	0.714018	-0.83914	Not significant
AKT3	0.0169442	0.106806	0.262742	-0.155936	0.121722	-1.29865	Not significant
ALDH1A1	0.402233	0.301053	0.273269	0.0277846	0.587177	0.139699	Not significant
ALDH1A2	0.829502	0.0867436	0.0915891	-0.00484553	0.90961	-0.078419	Not significant
ALK	0.992251	0.174884	0.174417	0.000467215	0.995457	0.00385942	Not significant
APC	0.578374	-0.252922	-0.209548	-0.043374	0.719165	0.271412	Not significant
AQR	0.107309	-1.19435	-0.772352	-0.421997	0.271747	0.628894	Not significant
AR	0.498262	0.152448	0.115008	0.0374399	0.656275	0.406583	Not significant
ARCN1	0.0858883	-0.940311	-0.600835	-0.339475	0.250716	0.646167	Not significant
ARID1A	0.959918	-0.0604485	-0.0680652	0.00761678	0.984698	-0.171213	Not significant
ATIC	0.00050983	-0.200604	0.030042	-0.230646	0.0191035	NA	Paediatric
ATM	0.774524	0.146094	0.166742	-0.0206484	0.87103	-0.190725	Not significant
ATR	0.00259912	-0.610365	-0.206721	-0.403644	0.0508272	1.56199	Not significant
ATRX	0.771291	-0.234808	-0.257001	0.0221935	0.870175	-0.130295	Not significant
AURKA	0.062804	-1.38086	-0.873142	-0.50772	0.202817	0.661281	Not significant
AURKB	0.00387898	-1.18008	-0.676215	-0.503863	0.0593653	0.803328	Not significant
AXL	0.995457	0.224183	0.223928	0.000255664	0.995457	0.00164622	Not significant
B2M	0.0297024	0.240981	0.162829	0.0781519	0.138058	0.56556	Not significant
BAP1	0.7828	-0.322712	-0.286641	-0.0360707	0.877534	0.171001	Not significant
BARD1	0.03191	-0.739903	-0.499443	-0.240459	0.138671	0.567015	Not significant
BCL2	0.976519	0.129351	0.131022	-0.00167061	0.993453	-0.0185135	Not significant
BCL2L1	0.952275	-0.46091	-0.468679	0.00776945	0.984698	-0.0241165	Not significant
BCOR	0.112076	0.355345	0.266611	0.0887339	0.277821	0.414483	Not significant
BCORL1	0.476845	0.29396	0.261487	0.0324728	0.640647	0.168879	Not significant
BCR	0.457629	0.0413057	0.074258	-0.0329523	0.629352	-0.846205	Not significant
BLK	0.275148	0.249604	0.185721	0.0638836	0.459014	0.426508	Not significant
BMPR1A	0.96708	0.128602	0.130269	-0.00166677	0.986702	-0.0185781	Not significant
BMX	0.343804	0.278812	0.218989	0.0598226	0.530785	0.348432	Not significant
BRAF	0.736431	-0.00858016	0.00840399	-0.0169842	0.841635	NA	Not significant
BRCA1	0.17325	-0.659655	-0.53249	-0.127165	0.360734	0.308957	Not significant
BRCA2	0.955981	-0.317058	-0.312402	-0.00465604	0.984698	0.0213433	Not significant
BRD4	0.00412012	-0.383383	-0.142207	-0.241176	0.0604285	1.43079	Not significant
BRIX1	0.305687	-0.867417	-0.693518	-0.173898	0.491332	0.322791	Not significant
BTK	0.0302001	0.0829158	-0.0158849	0.0988007	0.138058	NA	Not significant
CAMK1D	0.711234	0.103603	0.0881394	0.0154635	0.827284	0.233206	Not significant
CAMK2G	0.409552	0.0804057	0.0330573	0.0473484	0.590829	1.28233	Not significant
CARD11	0.226675	0.0777224	-0.00369449	0.0814169	0.409338	NA	Not significant
CASR	0.0189307	0.13597	0.0665007	0.0694696	0.125096	1.03185	Not significant
CBL	0.41507	0.267518	0.15595	0.111568	0.593921	0.778554	Not significant
CCR4	0.0314659	0.237108	0.1661	0.0710076	0.13845	0.513489	Not significant
CCT3	0.216599	-1.35106	-1.02649	-0.324565	0.403402	0.396366	Not significant
CCT4	0.163558	-1.50007	-1.10223	-0.397848	0.346822	0.444614	Not significant
CCT6A	0.0923728	-1.42342	-0.902811	-0.520606	0.256013	0.656863	Not significant
CCT7	0.219544	-1.67408	-1.2654	-0.408676	0.405455	0.403771	Not significant
CCT8	0.12778	-0.927937	-0.545435	-0.382502	0.295912	0.76662	Not significant
CD274	0.00154885	0.284771	0.18587	0.0989011	0.0389426	0.61551	Adult
CDC40	0.00517856	-0.376811	-0.142258	-0.234552	0.0674857	1.40533	Not significant
CDC5L	0.0407256	-0.881584	-0.62742	-0.254165	0.159274	0.490668	Not significant
CDH5	0.329071	0.138505	0.114082	0.024423	0.517111	0.279867	Not significant
CDK2	0.381794	-0.700229	-0.549368	-0.150861	0.569455	0.350054	Not significant
CDK4	0.689335	-0.494083	-0.412066	-0.0820165	0.814339	0.261876	Not significant
CDK6	0.212476	-0.98832	-0.754403	-0.233917	0.397828	0.389643	Not significant
CDK7	0.0220424	-1.14767	-0.60284	-0.544834	0.129316	0.928865	Not significant
CDK8	0.429882	0.113198	0.065117	0.0480808	0.610155	0.79774	Not significant
CDKN2A	0.526643	0.248071	0.200384	0.0476865	0.684053	0.307982	Not significant
CHD1	0.465438	0.0600672	-0.0063272	0.0663944	0.634805	NA	Not significant
CHD4	0.0693769	-1.10781	-0.786007	-0.321805	0.216112	0.495099	Not significant
CHEK1	0.0072853	-1.39513	-0.843763	-0.551362	0.0801383	0.725485	Not significant
CHEK2	0.956388	0.229658	0.234102	-0.00444396	0.984698	-0.02765	Not significant
CHMP2A	0.139747	-1.17814	-0.858923	-0.31922	0.313319	0.455914	Not significant
CLTC	0.220006	-0.709331	-0.482717	-0.226614	0.405455	0.555282	Not significant
CMPK1	0.0287151	-0.54412	-0.32364	-0.220479	0.138058	0.749533	Not significant
COPA	0.11593	-1.23499	-0.840012	-0.39498	0.279502	0.55602	Not significant
COPB1	0.0558938	-1.58188	-1.09951	-0.482372	0.183875	0.524783	Not significant
COPS2	0.224645	-0.808574	-0.566311	-0.242263	0.409338	0.513785	Not significant
COPS4	0.042986	-0.76788	-0.466197	-0.301683	0.159274	0.71994	Not significant
COPS6	0.0310903	-0.91903	-0.620324	-0.298706	0.13845	0.567091	Not significant
COPS8	0.106599	-0.287808	-0.153295	-0.134513	0.271747	0.908798	Not significant
COPZ1	0.132468	-1.04708	-0.785816	-0.261259	0.301344	0.414101	Not significant
CRBN	0.179345	0.08109	0.0374166	0.0436734	0.369178	1.11585	Not significant
CREBBP	0.356325	0.122338	0.0542868	0.0680514	0.544957	1.1722	Not significant
CRKL	0.228183	-0.0873348	0.0150854	-0.10242	0.409798	NA	Not significant
CSE1L	0.0340813	-1.5594	-1.00391	-0.555492	0.140395	0.635364	Not significant
CSF1	0.0185328	0.0735297	-0.0182338	0.0917635	0.125096	NA	Not significant
CSF1R	0.00560575	0.16435	0.0789136	0.0854369	0.0674857	1.05843	Not significant
CTDNEP1	0.662917	-0.08982	-0.132578	0.0427579	0.792911	-0.561732	Not significant
CTLA4	0.499227	0.0937259	0.0726234	0.0211025	0.656275	0.368013	Not significant
CTNNB1	0.160529	0.22953	0.0925798	0.13695	0.342462	1.30991	Not significant
CXCR4	0.817852	0.0951339	0.102914	-0.00777972	0.902457	-0.113403	Not significant
CYP11A1	0.720143	-0.0562416	-0.0453617	-0.0108799	0.82747	0.310162	Not significant
CYP11B1	0.0268471	0.249177	0.174141	0.0750353	0.137871	0.51691	Not significant
CYP17A1	0.130968	0.0728402	0.0134194	0.0594208	0.301311	2.44041	Not significant
CYP19A1	0.0435996	0.205037	0.138485	0.0665526	0.159865	0.56616	Not significant
CYP2A6	0.108728	0.0944371	0.0372629	0.0571742	0.273373	1.34161	Not significant
CYP2B6	0.0228044	0.193859	0.107479	0.0863801	0.12947	0.850955	Not significant
CYP2C18	0.378044	0.342225	0.304681	0.0375441	0.566262	0.167646	Not significant
CYP2C19	0.0265989	0.240726	0.161887	0.0788386	0.137871	0.572401	Not significant
CYP2C8	0.239929	0.201754	0.165442	0.036312	0.423356	0.286271	Not significant
CYP2C9	0.434882	0.216858	0.194219	0.0226393	0.614773	0.159068	Not significant
CYP2D6	0.402425	0.0814892	0.124735	-0.0432453	0.587177	-0.614179	Not significant
CYP3A4	0.0714846	0.149621	0.0768238	0.072797	0.216919	0.961685	Not significant
CYP3A5	0.208022	0.0651055	-0.0008727	0.0659782	0.395804	NA	Not significant
CYP3A7	0.545819	0.175055	0.148517	0.0265378	0.698649	0.237179	Not significant
DCK	0.263417	0.26815	0.215065	0.0530852	0.445783	0.318269	Not significant
DDB1	0.240634	-1.04145	-0.763507	-0.277947	0.423356	0.447886	Not significant
DDR1	0.0861835	0.177436	0.11208	0.0653562	0.250716	0.66277	Not significant
DDR2	0.815789	0.0354604	0.0250632	0.0103972	0.902457	0.500637	Not significant
DDX18	0.0590822	-0.99098	-0.644976	-0.346004	0.192564	0.61961	Not significant
DDX46	0.106696	-1.24042	-0.834256	-0.406163	0.271747	0.572266	Not significant
DDX49	0.0274573	-0.802329	-0.4915	-0.310829	0.137871	0.707002	Not significant
DDX51	0.302667	-0.854474	-0.618681	-0.235792	0.490962	0.46584	Not significant
DHFR	5.06304e-06	-0.809659	-0.247789	-0.56187	0.000891095	1.7082	Paediatric
DNM2	0.94782	-0.281852	-0.272604	-0.00924865	0.984698	0.0481345	Not significant
DNMT1	0.00866012	-0.811241	-0.400545	-0.410695	0.0815629	1.01816	Not significant
DNMT3A	0.359176	0.0748127	0.0269436	0.0478691	0.544957	1.47334	Not significant
DNMT3B	0.132694	0.184812	0.127701	0.0571115	0.301344	0.533294	Not significant
DOT1L	0.0146843	-0.193292	-0.0071578	-0.186134	0.112367	4.75512	Not significant
DYNC1H1	0.019361	-1.38681	-0.846105	-0.540708	0.125096	0.712864	Not significant
EED	0.000301125	-0.507671	0.0248037	-0.532474	0.0132495	NA	Paediatric
EEF2	0.0511609	-1.37453	-0.887468	-0.487063	0.174049	0.631172	Not significant
EFTUD2	0.195316	-1.20969	-0.843033	-0.366656	0.386243	0.520975	Not significant
EGFR	0.648583	-0.255863	-0.337005	0.081142	0.780172	-0.397398	Not significant
EIF2B4	0.0426411	-1.44257	-0.989335	-0.453234	0.159274	0.544109	Not significant
EIF3A	0.050443	-1.58549	-1.14727	-0.438217	0.174049	0.46672	Not significant
EIF3B	0.101898	-1.10977	-0.772061	-0.337707	0.26569	0.523472	Not significant
EIF3D	0.0942245	-1.13047	-0.786675	-0.343797	0.256922	0.523086	Not significant
EIF3F	0.00575162	-0.709119	-0.369172	-0.339947	0.0674857	0.941735	Not significant
EIF3G	0.159353	-1.04105	-0.816878	-0.224171	0.342025	0.349846	Not significant
EIF3I	0.0900431	-1.76164	-1.24062	-0.521027	0.256013	0.505865	Not significant
EIF4A3	0.0293944	-2.04111	-1.3877	-0.653415	0.138058	0.556663	Not significant
EP300	0.00825978	-0.366603	-0.122127	-0.244476	0.080867	1.58583	Not significant
EPHA2	0.768837	0.141335	0.161394	-0.020059	0.870175	-0.191468	Not significant
EPHA3	0.566796	0.21049	0.178548	0.0319424	0.7153	0.237443	Not significant
EPHA5	0.452226	0.200067	0.170501	0.0295653	0.629352	0.230698	Not significant
EPHB1	0.126647	0.248598	0.178849	0.0697488	0.295417	0.475072	Not significant
ERBB2	0.268927	0.113861	0.0804587	0.033402	0.450773	0.500949	Not significant
ERBB3	0.238456	-0.0378718	-0.0713931	0.0335213	0.423356	-0.914661	Not significant
ERBB4	0.340297	0.0389543	0.0144524	0.024502	0.530021	1.43048	Not significant
ERG	0.30424	0.121817	0.0896558	0.0321607	0.49125	0.442241	Not significant
ERH	0.0232579	-0.945562	-0.522203	-0.423359	0.129497	0.856561	Not significant
ESR1	0.838576	0.127471	0.137467	-0.0099959	0.913866	-0.108915	Not significant
ETF1	0.0275298	-1.23076	-0.697777	-0.532987	0.137871	0.818716	Not significant
EWSR1	0.00376655	-0.509787	-0.296643	-0.213144	0.0593653	0.781167	Not significant
EXOSC10	0.243015	-0.731054	-0.564812	-0.166242	0.423472	0.372207	Not significant
EZH2	0.00283063	-0.268811	0.0695979	-0.338409	0.0523772	NA	Not significant
FAT1	0.0498945	-0.00760582	-0.0904442	0.0828383	0.17389	-3.57185	Not significant
FBXW7	0.44009	-0.219661	-0.129522	-0.0901387	0.619647	0.762078	Not significant
FDX1	0.364194	-0.153759	-0.110917	-0.0428421	0.550199	0.471192	Not significant
FGF1	0.0412265	0.0426851	-0.0215678	0.0642529	0.159274	NA	Not significant
FGFR1	0.0343012	-0.494018	-0.173863	-0.320155	0.140395	1.50661	Not significant
FGFR2	0.0323079	-0.026757	0.0786831	-0.10544	0.138688	NA	Not significant
FGFR3	0.0422468	0.0843705	0.00400211	0.0803684	0.159274	4.3979	Not significant
FGFR4	0.0556027	0.0290134	-0.0377054	0.0667188	0.183875	NA	Not significant
FGR	0.520695	0.09137	0.0568034	0.0345666	0.678832	0.685743	Not significant
FLT1	0.0489967	0.21458	0.124665	0.0899156	0.172914	0.783464	Not significant
FLT3	0.536235	0.115481	0.0866356	0.0288453	0.688886	0.414622	Not significant
FLT4	0.229639	0.159313	0.116478	0.042835	0.410319	0.451808	Not significant
FRK	0.716307	0.197681	0.183267	0.0144139	0.827284	0.109226	Not significant
FTSJ3	0.287396	-1.04412	-0.807788	-0.23633	0.477186	0.370236	Not significant
FYN	0.689412	0.0851683	0.109355	-0.024187	0.814339	-0.360635	Not significant
GAR1	0.480029	-0.360329	-0.311401	-0.0489284	0.642472	0.210543	Not significant
GART	0.00880508	-0.24901	-0.0446712	-0.204338	0.0815629	2.47878	Not significant
GNAS	0.0724402	0.135709	0.0647008	0.071008	0.21794	1.06866	Not significant
GNL3	0.211517	-1.34484	-0.978119	-0.366719	0.397828	0.45935	Not significant
GPRC5A	0.226764	0.162199	0.0947626	0.0674362	0.409338	0.775373	Not significant
GRIN2A	0.297917	0.216051	0.171389	0.0446614	0.490032	0.334093	Not significant
GSK3B	0.00179221	0.462757	0.273764	0.188993	0.0420573	0.75732	Adult
GTF3C4	0.0923906	-0.353195	-0.170668	-0.182528	0.256013	1.04928	Not significant
HCK	0.0168747	0.0970004	-0.0075971	0.104598	0.121722	NA	Not significant
HDAC1	0.558039	0.00466219	-0.0166524	0.0213146	0.711702	NA	Not significant
HDAC2	0.000177275	-0.47127	-0.070727	-0.400543	0.00938306	2.73622	Paediatric
HDAC3	0.164902	-0.871728	-0.59941	-0.272318	0.347578	0.540334	Not significant
HDAC4	0.40924	-0.0123353	0.0190475	-0.0313829	0.590829	NA	Not significant
HDAC5	0.505055	0.140348	0.0942664	0.0460816	0.66089	0.574193	Not significant
HDAC6	0.664513	0.0185014	0.0331749	-0.0146735	0.792911	-0.842456	Not significant
HDAC8	0.842309	0.0725825	0.0845998	-0.0120173	0.914108	-0.221033	Not significant
HDAC9	0.18687	0.11112	-0.0596973	0.170817	0.37374	NA	Not significant
HEATR1	0.575236	-0.854066	-0.743084	-0.110982	0.719165	0.200822	Not significant
HNRNPC	0.031352	-1.74292	-1.083	-0.659919	0.13845	0.68647	Not significant
HNRNPK	0.144577	-1.40937	-1.05211	-0.357259	0.32007	0.421764	Not significant
HNRNPM	0.186229	-0.0603221	0.029119	-0.0894411	0.37374	NA	Not significant
HNRNPU	0.893714	-0.814595	-0.788909	-0.0256856	0.948495	0.0462233	Not significant
HRAS	0.671024	0.0520637	0.0291515	0.0229122	0.797974	0.836708	Not significant
HSPA9	0.0327422	-1.82054	-1.16844	-0.652097	0.138859	0.63978	Not significant
HSPE1	0.0484431	-1.50579	-0.946403	-0.55939	0.172914	0.669998	Not significant
IDH1	0.897298	0.0602228	0.0540887	0.00613407	0.948495	0.154982	Not significant
IDH2	0.995411	-0.0974381	-0.0975987	0.000160572	0.995457	-0.00237551	Not significant
IGF1R	0.0959602	-0.0939593	0.0551686	-0.149128	0.256922	NA	Not significant
IKBKE	0.0925244	-0.00812546	0.0537914	-0.0619169	0.256013	NA	Not significant
IL10	0.700803	0.212425	0.193501	0.0189239	0.822276	0.134612	Not significant
INSR	0.833294	-0.0123488	-0.00356041	-0.00878837	0.910931	1.79425	Not significant
INTS9	0.0226237	-1.29242	-0.707022	-0.585394	0.12947	0.870243	Not significant
ITK	0.566957	0.129394	0.114039	0.0153549	0.7153	0.182242	Not significant
JAK1	0.0514235	0.181309	0.0634564	0.117853	0.174049	1.51461	Not significant
JAK2	0.00383992	0.262013	0.178606	0.0834064	0.0593653	0.552854	Not significant
JAK3	0.394534	0.129676	0.0952723	0.034404	0.581071	0.444786	Not significant
JUN	0.255175	-0.273543	-0.373762	0.100219	0.436028	-0.450353	Not significant
KARS	0.0220115	-1.42586	-0.876495	-0.549362	0.129316	0.702011	Not significant
KAT6A	0.696404	-0.0288794	-0.00190738	-0.0269721	0.819847	3.92038	Not significant
KDM5A	0.00297598	0.142465	0.00573874	0.136726	0.0523772	4.63373	Not significant
KDM5C	0.0904984	0.144083	-0.0688388	0.212922	0.256013	NA	Not significant
KDM6A	0.45452	0.397113	0.355828	0.0412846	0.629352	0.158368	Not significant
KDR	0.883671	0.0882301	0.0807183	0.00751179	0.948495	0.128375	Not significant
KEAP1	0.88208	-0.0154476	0.0030538	-0.0185014	0.948495	NA	Not significant
KIT	0.18557	0.108897	0.157167	-0.0482698	0.37374	-0.529333	Not significant
KLF4	0.201532	-0.0451934	-0.111274	0.0660802	0.394107	-1.29993	Not significant
KMT2A	0.290267	-0.227807	-0.139911	-0.0878962	0.479691	0.703306	Not significant
KMT2C	0.739067	0.162849	0.141499	0.0213505	0.841914	0.202748	Not significant
KMT2D	0.786023	-0.18761	-0.167566	-0.0200446	0.878349	0.163012	Not significant
KPNB1	0.0860295	-2.02653	-1.4315	-0.595026	0.250716	0.50148	Not significant
KRAS	0.11404	-0.0383757	0.0628739	-0.10125	0.279502	NA	Not significant
LCK	0.798753	-0.151903	-0.142102	-0.00980115	0.886943	0.0962251	Not significant
LIMK1	0.0558568	-0.0568869	-0.202124	0.145237	0.183875	-1.82907	Not significant
LSM6	0.2045	-1.41584	-1.02206	-0.393774	0.395516	0.470171	Not significant
LYN	0.386333	0.131342	0.0935888	0.0377531	0.573794	0.488919	Not significant
MAP2	0.373033	0.171626	0.142067	0.029559	0.561143	0.272697	Not significant
MAP2K1	0.794465	0.0155098	0.00476611	0.0107437	0.884974	1.7023	Not significant
MAP2K2	0.536204	-0.0186716	-0.00114339	-0.0175282	0.688886	4.02946	Not significant
MAP2K4	0.580649	0.136436	0.181517	-0.0450812	0.719165	-0.411883	Not significant
MAP3K1	0.0278092	0.108094	-0.0168653	0.124959	0.137871	NA	Not significant
MAP3K13	0.142124	0.129141	0.0614814	0.0676595	0.316632	1.07072	Not significant
MAP3K2	0.0341754	0.129849	0.0525493	0.0772993	0.140395	1.30509	Not significant
MAP4	0.0112189	0.0654043	-0.0565129	0.121917	0.101258	NA	Not significant
MAP4K5	0.45022	0.19919	0.171011	0.0281797	0.629352	0.220062	Not significant
MAPK1	0.194781	-0.179246	-0.0024036	-0.176842	0.386243	6.2206	Not significant
MAPK11	0.0199016	-0.103311	-0.00184647	-0.101464	0.125096	5.80607	Not significant
MAPT	0.207923	0.0678821	-0.00011239	0.0679945	0.395804	NA	Not significant
MCL1	1.45631e-09	-0.917252	-0.178871	-0.738381	5.12621e-07	2.3584	Paediatric
MDM2	0.0703806	-0.30508	-0.743538	0.438458	0.216919	-1.28522	Not significant
MDM4	0.485239	-0.1927	-0.321437	0.128737	0.644544	-0.738179	Not significant
MET	0.315653	0.173361	0.0934654	0.0798959	0.505044	0.891278	Not significant
MGMT	0.584219	0.1835	0.155779	0.0277208	0.719165	0.236278	Not significant
MPL	0.721686	-0.0502416	-0.0652961	0.0150545	0.82747	-0.378113	Not significant
MRPS31	0.071029	-0.115863	-0.0369026	-0.0789603	0.216919	1.65063	Not significant
MTOR	0.0244065	-1.23832	-0.809358	-0.428965	0.130624	0.613538	Not significant
MYC	0.100726	-1.09007	-0.845893	-0.244176	0.264593	0.365872	Not significant
MYD88	0.00065053	0.198044	0.08623	0.111814	0.020817	1.19956	Adult
NACA	0.155893	-0.784562	-0.510617	-0.273945	0.338731	0.619645	Not significant
NAPA	0.0118949	-1.1642	-0.743469	-0.420733	0.102122	0.646997	Not significant
NAPG	0.0645065	-0.235829	-0.0801455	-0.155683	0.206421	1.55705	Not significant
NEDD8	0.0930957	-1.67561	-1.10888	-0.566723	0.256013	0.595575	Not significant
NEK11	0.587736	0.16624	0.140575	0.0256654	0.720847	0.241931	Not significant
NF1	0.910469	0.0802111	0.0558044	0.0244067	0.959537	0.523423	Not significant
NFE2L2	0.499664	0.0462785	0.0182698	0.0280086	0.656275	1.34088	Not significant
NFKBIA	0.609958	0.0792246	0.115189	-0.0359647	0.742925	-0.539986	Not significant
NOTCH1	0.115894	0.126839	0.025445	0.101394	0.279502	2.31755	Not significant
NR0B1	0.467086	0.232699	0.190968	0.0417316	0.634805	0.285138	Not significant
NR1I2	0.0193348	0.152028	0.0907228	0.0613055	0.125096	0.744802	Not significant
NR2C2	0.962318	-0.204295	-0.200351	-0.00394385	0.984698	0.0281231	Not significant
NRAS	0.582992	0.0515599	0.0338192	0.0177407	0.719165	0.608407	Not significant
NSD1	0.0292916	0.0492438	-0.0626745	0.111918	0.138058	NA	Not significant
NTRK1	0.00827049	0.0695966	0.304805	-0.235208	0.080867	-2.1308	Not significant
NTRK2	0.000542713	0.186856	0.084676	0.10218	0.0191035	1.1419	Adult
NTRK3	0.576163	0.152745	0.173554	-0.0208089	0.719165	-0.184258	Not significant
PAK1	0.00657006	0.22464	0.145228	0.0794114	0.074602	0.629291	Not significant
PAK3	0.0962282	0.29511	0.227682	0.0674281	0.256922	0.374232	Not significant
PAK5	0.843992	0.243278	0.231369	0.0119087	0.914108	0.0724088	Not significant
PARP1	0.000164938	-0.250391	-0.082856	-0.167535	0.00938306	1.5955	Paediatric
PBRM1	0.319317	-0.0672492	-0.147163	0.0799138	0.508596	-1.12983	Not significant
PDGFRA	0.206961	-0.215332	-0.111559	-0.103772	0.395804	0.948747	Not significant
PDGFRB	0.0409587	0.165564	0.0714543	0.0941099	0.159274	1.2123	Not significant
PDK1	0.0185747	0.0818846	0.0224738	0.0594108	0.125096	1.86535	Not significant
PDPK1	0.000158758	-1.12943	-0.570133	-0.559299	0.00938306	0.986227	Paediatric
PIK3C3	0.0115457	-0.339822	-0.078341	-0.261481	0.101602	2.11694	Not significant
PIK3CA	0.000186595	-0.53707	-0.0873461	-0.449724	0.00938306	2.6203	Paediatric
PIK3CB	0.48513	0.0508671	0.0204146	0.0304525	0.644544	1.31713	Not significant
PIK3CD	0.532731	0.0851868	0.12903	-0.0438429	0.688886	-0.599001	Not significant
PIK3CG	0.343589	0.0781902	0.0308421	0.0473482	0.530785	1.34209	Not significant
PIK3R1	0.897035	0.176598	0.17007	0.00652732	0.948495	0.0543346	Not significant
PIK3R2	0.117114	0.015924	-0.0752244	0.0911484	0.280436	NA	Not significant
PIK3R3	0.00082309	0.165493	0.0206979	0.144795	0.024144	2.99921	Adult
PIM1	0.241746	0.0855231	0.0369278	0.0485953	0.423356	1.21161	Not significant
PLK2	0.649404	0.217732	0.198665	0.0190675	0.780172	0.132219	Not significant
PLK4	0.019729	-1.02588	-0.674007	-0.351872	0.125096	0.606025	Not significant
PNP	0.958663	0.146006	0.147773	-0.00176686	0.984698	-0.0173536	Not significant
POLA1	0.0131083	-1.05028	-0.663333	-0.386943	0.10986	0.662963	Not significant
POLD1	0.0046932	-1.45525	-0.805585	-0.649667	0.0660803	0.853161	Not significant
POLE	0.0051913	-1.39353	-0.894978	-0.498549	0.0674857	0.638817	Not significant
POLE2	0.00810543	-1.23159	-0.779403	-0.452187	0.080867	0.66008	Not significant
POLE3	0.335005	-0.324886	-0.244253	-0.0806324	0.524097	0.411554	Not significant
POLE4	0.759237	-0.205556	-0.185091	-0.0204643	0.862101	0.151292	Not significant
PPARD	0.427125	0.147157	0.104013	0.0431434	0.608697	0.500586	Not significant
PRKAR1A	0.21235	-0.340129	-0.218661	-0.121468	0.397828	0.637384	Not significant
PRKDC	0.126727	-0.31161	-0.144562	-0.167048	0.295417	1.10806	Not significant
PTEN	0.00210684	0.679819	0.254187	0.425632	0.0463504	1.41926	Adult
PTGS1	0.172291	0.0477439	0.00369044	0.0440534	0.360734	3.69345	Not significant
PTGS2	0.93359	0.0221239	0.0196693	0.00245468	0.980967	0.169666	Not significant
PTPN11	0.157478	-1.26456	-0.922525	-0.34203	0.340075	0.45497	Not significant
PTPRS	0.888557	0.0715863	0.0672015	0.00438483	0.948495	0.0911907	Not significant
RAC1	0.981113	-0.530399	-0.525474	-0.00492556	0.995251	0.0134602	Not significant
RAD51	0.106845	-1.39119	-0.958124	-0.433064	0.271747	0.538033	Not significant
RAF1	0.201189	0.042822	0.135849	-0.0930269	0.394107	-1.66558	Not significant
RARA	0.994629	-0.232388	-0.232743	0.000355185	0.995457	-0.00220335	Not significant
RARB	0.00540197	0.213743	0.0864831	0.12726	0.0674857	1.30539	Not significant
RARG	0.324433	-0.0447205	-0.105302	0.0605819	0.514415	-1.23553	Not significant
RARRES1	0.0141049	0.234177	0.145534	0.0886437	0.110332	0.686249	Not significant
RB1	0.0134317	0.472777	0.302876	0.169901	0.109953	0.642432	Not significant
RET	0.708022	0.13367	0.144906	-0.0112366	0.827284	-0.116448	Not significant
RFWD2	0.453953	-0.683948	-0.563253	-0.120695	0.629352	0.280103	Not significant
RHOA	0.824123	0.00777607	0.0251809	-0.0174048	0.906536	-1.69522	Not significant
RNF43	0.138407	0.0898365	0.018584	0.0712525	0.312303	2.27324	Not significant
RORB	0.0362312	0.226033	0.154763	0.0712703	0.145119	0.546475	Not significant
RORC	0.26581	-0.00815896	-0.0481077	0.0399487	0.447681	-2.55981	Not significant
ROS1	0.24998	0.23484	0.189351	0.0454882	0.431339	0.310609	Not significant
RPS6KA4	0.247198	-0.0121024	-0.095643	0.0835407	0.428638	-2.98237	Not significant
RRM1	0.153371	-1.84937	-1.3194	-0.529963	0.335321	0.487145	Not significant
RRM2	0.0834618	-1.45062	-1.10018	-0.350439	0.248971	0.398928	Not significant
RRM2B	0.151799	0.0682189	0.126561	-0.0583424	0.333957	-0.891593	Not significant
RXRB	0.00229034	0.129596	0.0112031	0.118393	0.0474235	3.53205	Adult
RXRG	0.0427059	0.0387113	0.0982838	-0.0595725	0.159274	-1.3442	Not significant
SDHA	0.0215737	-0.337397	-0.146252	-0.191145	0.129316	1.20599	Not significant
SDHB	0.0491232	-0.136293	0.0486311	-0.184925	0.172914	NA	Not significant
SDHC	0.013907	-0.222385	-0.0542826	-0.168102	0.110332	2.0345	Not significant
SDHD	0.0444507	-0.525326	-0.392472	-0.132854	0.161306	0.420624	Not significant
SETD2	0.473528	-0.334827	-0.267617	-0.0672099	0.638627	0.323246	Not significant
SF3B1	0.0686076	-1.26992	-0.836708	-0.433214	0.215624	0.601944	Not significant
SH2B3	0.204237	0.214109	0.141882	0.072227	0.395516	0.593653	Not significant
SIK1	0.356393	0.146483	0.112133	0.0343501	0.544957	0.385522	Not significant
SMAD2	0.0299865	0.159521	0.0788661	0.0806551	0.138058	1.01627	Not significant
SMAD3	0.956936	0.0650953	0.0630315	0.00206377	0.984698	0.0464797	Not significant
SMARCA4	0.0930415	-0.277928	-0.091791	-0.186137	0.256013	1.59829	Not significant
SMO	0.0362797	-0.0147368	-0.223583	0.208846	0.145119	-3.92332	Not significant
SRC	0.584322	0.0335663	0.008629	0.0249373	0.719165	1.95975	Not significant
SRMS	0.471489	0.0469875	0.0121237	0.0348638	0.638323	1.95445	Not significant
STAT3	0.023545	0.163167	0.0423565	0.12081	0.129497	1.94569	Not significant
STAT5B	0.125232	-0.0407816	-0.144933	0.104151	0.295417	-1.82939	Not significant
STK10	0.00115771	0.14685	0.00645371	0.140396	0.0313473	4.50807	Adult
STK24	0.991574	0.224399	0.223742	0.000656731	0.995457	0.00422842	Not significant
STK4	0.22199	0.0542027	0.0155996	0.038603	0.406981	1.79685	Not significant
SYK	0.0244921	0.210953	0.145768	0.0651852	0.130624	0.533249	Not significant
TEK	0.261383	0.264526	0.215007	0.0495187	0.444477	0.299024	Not significant
TERT	0.0151057	0.159662	0.06974	0.0899224	0.113132	1.19497	Not significant
TET1	0.716823	0.182761	0.201363	-0.0186026	0.827284	-0.139845	Not significant
TET2	0.254234	0.193051	0.136591	0.0564594	0.436028	0.499114	Not significant
TGFBR1	0.174218	0.0653188	-0.012175	0.0774938	0.360734	NA	Not significant
TGFBR2	0.892318	0.04015	0.0473056	-0.00715556	0.948495	-0.236609	Not significant
TLR4	0.630361	0.17235	0.151144	0.0212058	0.765127	0.189416	Not significant
TNF	0.328107	0.158763	0.129057	0.0297068	0.517111	0.298874	Not significant
TNFSF11	0.388873	0.18605	0.143563	0.042487	0.57514	0.374007	Not significant
TNK2	0.098946	0.124866	0.0577091	0.0671572	0.261872	1.11351	Not significant
TOP1	0.403684	-0.592887	-0.446322	-0.146565	0.587177	0.409672	Not significant
TOP2A	0.066833	-1.62723	-1.10841	-0.518822	0.211939	0.553928	Not significant
TP53	0.942287	0.328614	0.338614	-0.00999986	0.984698	-0.043247	Not significant
TRAF7	0.301837	-0.010569	-0.106965	0.0963964	0.490962	-3.33923	Not significant
TSSK1B	0.110976	0.162766	0.119419	0.0433478	0.277046	0.446776	Not significant
TUBB	0.413286	-1.24526	-0.947768	-0.297494	0.593782	0.393843	Not significant
TUBB1	0.186437	0.181392	0.115661	0.0657309	0.37374	0.649206	Not significant
TUBB3	0.712791	0.0641592	0.0452253	0.0189339	0.827284	0.504526	Not significant
TXK	0.593461	0.198495	0.171703	0.026792	0.725341	0.209187	Not significant
TYMS	0.000150719	-0.161119	0.179051	-0.34017	0.00938306	NA	Paediatric
U2AF1	0.0208072	-1.78958	-1.05882	-0.730761	0.128494	0.757166	Not significant
VHL	0.0963458	-1.34721	-1.07069	-0.276525	0.256922	0.33144	Not significant
XIAP	0.358883	0.167259	0.134184	0.0330747	0.544957	0.317868	Not significant
XPO1	0.115929	-2.08155	-1.51887	-0.562676	0.279502	0.454657	Not significant
YES1	0.460295	0.061742	0.0113977	0.0503443	0.630443	2.43751	Not significant

## Sheet: Figure 1B
Cell lines	Lineage	MCL1 dependency (beta-score)
73161763S	pHGG	-0.456435
7316388A	pHGG	-0.58179
BAH1	aHGG	-0.200485
GBML1	aHGG	-0.156034
SUDIPG13	pHGG	-0.50571
SUDIPG17	pHGG	-0.514615
SUDIPG33	pHGG	-0.84454
SUDIPG6	pHGG	-0.703605
SUPSCG1	pHGG	-1.45315
SUPSCGBM2	pHGG	-0.937195
U118MG	aHGG	0.068859
U87MG	aHGG	-0.0573625
A172	aHGG	-0.24406
GBM511FHTC	pHGG	-0.664715
OSL1	aHGG	-0.161845
SJGBM2	pHGG	-0.943045
GBM39	aHGG	-0.06575
RA002	pHGG	-0.987635
RA055	pHGG	-0.505365
SUDIPG24	pHGG	-0.57293
SUDIPG25	pHGG	-0.29804
RCH4065	pHGG	-0.104062
SUDIPG36	pHGG	-1.38745
SUDIPG4	pHGG	-1.5032
P005401	pHGG	-0.23429
SUDIPG29	pHGG	-0.71908
GBM6	aHGG	-0.117804
RN1	aHGG	-0.65225
HGG080318	pHGG	-0.90231
SUDIPG19	pHGG	-0.38696
SUDIPG35	pHGG	-0.850475
73163058A	pHGG	-0.401395
CHLA200	pHGG	-1.00543
JHHDIPG1	pHGG	-0.74373
JHHDIPG2J	pHGG	-1.5121
JUMP4	pHGG	-1.94955
P002306	pHGG	-1.09615
PBT04FHTC	pHGG	-1.5768
PBT05FHTC	pHGG	-1.4869
RR2	aHGG	-0.201975
SF188	pHGG	-1.4045
SF8628	pHGG	-1.73125
SUDIPG21	pHGG	-0.831595
VUMCDIPGA	pHGG	-0.04507
BT245	pHGG	-0.621695
CNMC760XD	pHGG	-0.265885
ICRCXJ0013D	pHGG	-2.12995
ICRCXJ046	pHGG	-0.34927
HSJDGBM002	pHGG	-0.455945
73163058S	pHGG	-1.04695
73166349S	pHGG	-0.32167
KNS42	pHGG	-0.755675
P005306	pHGG	-0.534425
SF7761	pHGG	-0.37817
7316195S	pHGG	-0.8886
73165335S2	pHGG	-1.29835
73166475S1	pHGG	-0.76833
ICRB1842D	pHGG	-0.887735
ICRB3012D	pHGG	-0.50567
OPBGGBM001	pHGG	-0.964285
73161769S	pHGG	-1.01551
HSJDDIPG007	pHGG	-0.492855
PBT22FHTC	pHGG	-0.38894
VUMCDIPG10	pHGG	-2.6158
VUMCDIPG11	pHGG	-1.01012
73161746S	pHGG	-0.64213
73165335S1	pHGG	-1.86
PBT29FHTC	pHGG	-1.1237
ICRB1692D	pHGG	-1.71295
P007401	pHGG	0.044287
ICRCXJ0172D	pHGG	-0.1365
ICRB1812D	pHGG	-0.99977
BT237	pHGG	-1.10003
ICRCXJ0153D	pHGG	-3.57205
ICRCXJ046.1	pHGG	-0.981645

## Sheet: Figure 1C
SUPSCG1				SUPSCGBM2
NTC	AURKB	MCL1 gRNA1	MCL1 gRNA2	NTC	AURKB	MCL1 gRNA1	MCL1 gRNA2
104.626	38.5692	24.2888	35.469	95.4977	30.536	33.6482	47.3328
97.8876	27.431	17.7644	32.7186	90.6707	32.8886	39.2126	71.6119
97.4859	34.8899	24.1037	36.5494	113.832	33.9205	35.7748	47.3729

## Sheet: Figure 1D
U118MG				GBML1
NTC	AURKB	MCL1 gRNA1	MCL1 gRNA2	NTC	AURKB	MCL1 gRNA1	MCL1 gRNA2
127.94	65.83	119.65	119.52	102.799	57.3882	108.341	93.4842
90.05	55.36	99.93	96.29	101.838	59.4842	107.987	111.898
87.22	51.18	88.99	99.45	95.363	62.4887	96.9269	100.34

## Sheet: Figure 1F
Lineage	IHC_score
pHGG	0
pHGG	0
pHGG	0
pHGG	1
pHGG	1
pHGG	1
pHGG	1
pHGG	1
pHGG	1
pHGG	1
pHGG	1
pHGG	1
pHGG	1
pHGG	1
pHGG	1
pHGG	1
pHGG	1
pHGG	1
pHGG	1
pHGG	1
pHGG	1
pHGG	1
pHGG	1
pHGG	1
pHGG	1
pHGG	1
pHGG	1
pHGG	1
pHGG	1
pHGG	1
pHGG	1
pHGG	1
pHGG	1
pHGG	1
pHGG	1
pHGG	1
pHGG	1
pHGG	1
pHGG	1
pHGG	1
pHGG	1
pHGG	1
pHGG	1
pHGG	1
pHGG	1
pHGG	1
pHGG	1
pHGG	1
pHGG	1
pHGG	1
pHGG	1
pHGG	1
pHGG	1
pHGG	1
pHGG	1
pHGG	1
pHGG	1
pHGG	1
pHGG	2
pHGG	2
pHGG	2
pHGG	2
pHGG	2
pHGG	2
pHGG	2
pHGG	2
pHGG	2
pHGG	2
pHGG	2
pHGG	2
pHGG	2
pHGG	2
pHGG	2
pHGG	2
pHGG	2
pHGG	2
pHGG	2
pHGG	2
pHGG	2
pHGG	2
pHGG	2
pHGG	2
pHGG	2
pHGG	2
pHGG	2
pHGG	2
pHGG	2
pHGG	2
pHGG	2
pHGG	2
pHGG	2
pHGG	2
pHGG	2
pHGG	2
pHGG	2
pHGG	2
pHGG	2
pHGG	2
pHGG	2
pHGG	2
pHGG	2
pHGG	2
pHGG	2
pHGG	2
pHGG	2
pHGG	2
pHGG	2
pHGG	3
pHGG	3
pHGG	3
pHGG	3
pHGG	3
pHGG	3
pHGG	3
pHGG	3
pHGG	3
pHGG	3
pHGG	3
aHGG	0
aHGG	0
aHGG	0
aHGG	0
aHGG	0
aHGG	0
aHGG	1
aHGG	1
aHGG	1
aHGG	1
aHGG	1
aHGG	1
aHGG	1
aHGG	1
aHGG	1
aHGG	1
aHGG	1
aHGG	1
aHGG	1
aHGG	1
aHGG	1
aHGG	1
aHGG	1
aHGG	1
aHGG	1
aHGG	1
aHGG	1
aHGG	1
aHGG	1
aHGG	1
aHGG	1
aHGG	1
aHGG	1
aHGG	1
aHGG	1
aHGG	1
aHGG	1
aHGG	1
aHGG	1
aHGG	1
aHGG	1
aHGG	1
aHGG	1
aHGG	1
aHGG	1
aHGG	1
aHGG	2
aHGG	2
aHGG	2
aHGG	2
aHGG	2
aHGG	2
aHGG	2
aHGG	2
aHGG	2
aHGG	2
aHGG	2
aHGG	2
aHGG	2
aHGG	2
aHGG	2
aHGG	2
aHGG	2
aHGG	2
aHGG	3
aHGG	3
aHGG	3
aHGG	3
aHGG	3
aHGG	3
aHGG	3

## Sheet: Figure 2A
Cellline	Lineage	AUC	Normalized_AUC
VUMC10	pHGG	94.07	0.221237
GBM511	pHGG	120.9	0.284337
HGG080318	pHGG	144.4	0.339605
SUPSCG1	pHGG	162	0.380997
JUMP4	pHGG	164	0.385701
SJGBM2	pHGG	183.4	0.431326
RA055LDE	pHGG	201.2	0.473189
HSJD007	pHGG	191.1	0.449436
SUPCGBM2	pHGG	202.1	0.475306
SUDIPG17	pHGG	206.4	0.485419
RCH4065	pHGG	216.4	0.508937
707163	pHGG	215.3	0.50635
RN1	aHGG	226.4	0.532455
PBT04	pHGG	234.6	0.55174
SF188	pHGG	256.3	0.602775
SU-DIPG33	aHGG	259.8	0.611007
RR2	aHGG	258.7	0.60842
P005306	pHGG	255.4	0.600659
GBM39	pHGG	241	0.566792
CJX046	pHGG	274.4	0.645343
KNS42	pHGG	283.7	0.667215
SU_DIPG29	pHGG	288.2	0.677799
GBML1	aHGG	279.6	0.657573
WK1	aHGG	274.3	0.645108
B301	pHGG	255.2	0.600188
B184	pHGG	295.5	0.694967
OSL1	aHGG	299.4	0.704139
SU_DIPG13	pHGG	310.1	0.729304
A172	aHGG	308.6	0.725776
969959	pHGG	309.3	0.727422
SF8628	pHGG	312.6	0.735183
U118MG	aHGG	322.8	0.759172
P005401	pHGG	298.8	0.702728
569386	pHGG	334.7	0.787159
CHLA200	pHGG	325.4	0.765287
U87MG	aHGG	425.2	1

## Sheet: Figure 2B
	HGG-080318
Concentration Log 10 [nM]	AZD5991									S63845
20000				-2839.33	-3533.33	-2874.33	5206.33	1384.33	1735.33	28692	35463	35999
10000	4814.67	6609.67	7568.67	9982.67	24759.7	16014.7	5135.33	7890.33	5482.33	59434	53878	54523	50392.3	44122.3	44913.3
5000	4676.67	4840.67	5748.67	9709.67	9639.67	14750.7	21248.3	20778.3	25602.3	63662	58313	59911	69171.3	64100.3	62764.3
2500	3585.67	4471.67	5862.67	16449.7	16361.7	16171.7	18807.3	18801.3	24147.3	68376	62536	66734	67895.3	68448.3	70087.3
1000	8206.67	9160.67	8634.67	20078.7	29990.7	21013.7	26473.3	29283.3	31842.3	66505	67209	78219	68441.3	62691.3	69054.3
500	14737.7	14643.7	15661.7	50166.7	62642.7	57819.7	29174.3	35282.3	46767.3	77459	75546	84033	70102.3	69884.3	68706.3
250	45718.7	38411.7	41267.7	99785.7	101426	107279	108336	95436.3	111368	106165	110804	110155	85993.3	81843.3	84572.3
100	103308	96195.7	102026	183573	171820	207153	181535	176340	188107	175669	182624	183561	137363	118782	142814
50	151298	129730	122998	162063	188537	189180	184377	197538	211094	207927	196202	201296	207412	188504	193536
25	174099	161358	169591	211654	197665	228208	211734	212615	230100	244025	219932	235044	211487	214503	213246
10	159900	168573	182562	192054	202911	129560	211728	220435	229571	250972	247608	238238	229472	226452	240258
	SUPSCG1
Concentration Log 10 [nM]	AZD5991																					S63845
20000	34.3333	419.333	270.333	551.333	327.333	375.333	1131	836	1069	922.333	6305.33	1136.33	708.667	914.667	805.667	520	209	329	934.667	2385.67	3756.67	805.333	789.333	577.333
10000	2174.33	3346.33	4367.33	6044.33	4671.33	6310.33	3783	4670	4742	7890.33	8475.33	8209.33	19738.7	19098.7	19711.7	4749	9212	9843	19932.7	24016.7	28918.7	5668.33	26934.3	9134.33	192.333	404.333	442.333
5000	11555.3	27052.3	19758.3	21066.3	16863.3	15076.3	47189	39975	48936	30429.3	33099.3	33229.3	45977.7	49223.7	56936.7	55881	64220	58469	33630.7	35143.7	41198.7	29083.3	25488.3	47485.3	68903.3	68927.3	68966.3
2500	30850.3	46379.3	44212.3	40172.3	36898.3	41575.3	70703	76409	82825	45059.3	55867.3	46735.3	77660.7	77683.7	79449.7	82897	95074	82863	35514.7	38559.7	49942.7	64404.3	99812.3	65460.3	101350	106851	107003
1000	55574.3	68353.3	68798.3	49760.3	56598.3	46958.3	64148	72011	81925	68241.3	72423.3	66508.3	100764	92077.7	90468.7	98866	98533	108404	48967.7	54293.7	57396.7	104030	64955.3	66706.3	136702	139757	151919
500	92338.3	92034.3	79536.3	76734.3	69972.3	74583.3	81996	82353	101330	73277.3	140729	97658.3	111871	107594	121848	117032	103480	125385	89946.7	86730.7	88866.7	112708	106729	150724	149052	155309	158319
250	28086.3	19750.3	16234.3	39218.3	48424.3	49035.3	114034	119094	136124	85350.3	89216.3	93498.3	149611	136718	145495	159126	162769	160154	145239	145817	137104	121208	143042	146169	205782	193186	198517
100	58156.3	57530.3	45724.3	98717.3	108225	108546	152174	165920	168198	145034	151346	145564	194008	183500	192497	197526	199212	217710	193971	178694	188081	214842	175316	188156	210085	213109	213807
50	111495	108102	100614	129842	133638	147216	180290	197923	187510	185433	167283	173294	198602	202193	200967	240760	232804	250833	194465	191007	203709	209412	215881	196862	209957	213855	221324
25	150887	141193	160309	189231	174759	189652	192795	210463	225607	189596	197644	196156	218702	222358	221860	242121	243829	244391	216527	207378	234692	228110	212646	208344	217867	211581	222998
10	175876	165358	165246	188569	175612	199744	192298	231213	206687	240412	208617	219769	242374	241820	246141	232544	246604	253707	212404	216965	212242	240854	235839	254803	226231	242198	244693

## Sheet: Figure 2C
Cell_line	Lineage	Normalized_AUC	MCL1_gene_dependency
7316_1763_707163	pHGG	0.50635	-0.45644
7316_3058_569386	pHGG	0.787159	-0.4014
7316_6349_969959	pHGG	0.727422	-0.32167
A172	aHGG	0.725776	-0.24406
CHLA_200	pHGG	0.765287	-1.00543
GBM39	aHGG	0.566792	-0.06575
GBM511FHTC	pHGG	0.284337	-0.66472
GBML1	aHGG	0.657573	-0.15603
HGG080318	pHGG	0.339605	-0.90231
ICR_B184_2D	pHGG	0.694967	-0.88774
ICR_B301_2D	pHGG	0.600188	-0.50567
ICR_CXJ_046	pHGG	0.645343	-0.34927
JUMP4	pHGG	0.385701	-1.94955
KNS_42	pHGG	0.667215	-0.75568
OSL1	aHGG	0.704139	-0.16185
P005306	pHGG	0.600659	-0.53443
P005401	pHGG	0.702728	-0.23429
PBT04FHTC	pHGG	0.55174	-1.5768
RA055LDE	pHGG	0.473189	-0.50537
RCH4065	pHGG	0.508937	-0.10406
RN1	aHGG	0.532455	-0.65225
RR2	aHGG	0.60842	-0.20198
SF188	pHGG	0.602775	-1.4045
SF8628	pHGG	0.735183	-1.73125
SJGBM2	pHGG	0.431326	-0.94305
SU_DIPG_13	pHGG	0.729304	-0.50571
SU_DIPG_17	pHGG	0.485419	-0.51462
SU_DIPG_29	pHGG	0.677799	-0.71908
SU_DIPG_33	pHGG	0.611007	-0.84454
SUPSCG1	pHGG	0.380997	-1.45315
SUPSCGBM2	pHGG	0.475306	-0.9372
U118MG	aHGG	0.759172	0.068859
U87MG	aHGG	1	-0.05736

## Sheet: Figure 2D
Cell lines	Control			+AZD5991
HSJD007	1	1	1	10.6048	8.43204	7.96986
HGG080318	1	1	1	20.1145	22.3881	24.169
SU-DIPG-13	1	1	1	1.47709	2.01444	2.29151
U118MG	1	1	1	1.01524	1.25491	1.29147

## Sheet: Figure 3A
feature	RF relative importance	Feature type
AC074033.1	0.0053895	RNA
ACO1	0.004832	RNA
AHNAK	0.00611754	RNA
ATF7IP	0.00513256	RNA
ATP5E	0.0104072	RNA
C6orf106	0.00627093	RNA
CAPN1	0.00482788	RNA
CASKIN1	0.00391589	RNA
CAT	0.00834856	RNA
CAV1	0.0070015	RNA
CDK2	0.00550812	RNA
cg00182893	0.00251507	Methylation
cg00300298	0.0122789	Methylation
cg00670456	0.00272325	Methylation
cg01076971	0.00284517	Methylation
cg01611115	0.00249152	Methylation
cg03243666	0.00396119	Methylation
cg03432176	0.00460719	Methylation
cg03537184	0.00839342	Methylation
cg03917666	0.0126847	Methylation
cg04156555	0.0163619	Methylation
cg04333785	0.00196486	Methylation
cg04813899	0.00455543	Methylation
cg05243517	0.00244977	Methylation
cg05765011	0.00316079	Methylation
cg05820087	0.00526327	Methylation
cg06605704	0.00602204	Methylation
cg07112473	0.0069935	Methylation
cg07415610	0.00289524	Methylation
cg07437908	0.0022816	Methylation
cg07481154	0.00399866	Methylation
cg08562863	0.00213949	Methylation
cg09285227	0.00348587	Methylation
cg09531520	0.00378462	Methylation
cg09661228	0.00899091	Methylation
cg09869156	0.00151392	Methylation
cg09958560	0.00500353	Methylation
cg11334749	0.00440457	Methylation
cg11379205	0.0018969	Methylation
cg11454468	0.00439236	Methylation
cg12392684	0.00809686	Methylation
cg12424534	0.00250986	Methylation
cg12929297	0.00397798	Methylation
cg13173567	0.00649266	Methylation
cg14135462	0.00608983	Methylation
cg14410589	0.00509226	Methylation
cg14501323	0.00730818	Methylation
cg15308037	0.00157987	Methylation
cg15586258	0.00283796	Methylation
cg17126924	0.00492154	Methylation
cg17453780	0.00236267	Methylation
cg17521583	0.00264942	Methylation
cg17631196	0.00839811	Methylation
cg18031663	0.00527751	Methylation
cg18188916	0.004528	Methylation
cg18456933	0.00313733	Methylation
cg18577239	0.00259477	Methylation
cg19303524	0.00348372	Methylation
cg19320816	0.0166998	Methylation
cg19694553	0.00311061	Methylation
cg20161295	0.00333303	Methylation
cg20520804	0.00292014	Methylation
cg20887600	0.00387067	Methylation
cg20960181	0.00272368	Methylation
cg21193744	0.00120131	Methylation
cg23130182	0.0072544	Methylation
cg23471067	0.00295396	Methylation
cg23512079	0.00824821	Methylation
cg23741863	0.00374809	Methylation
cg24237074	0.00132595	Methylation
cg24624505	0.00356683	Methylation
cg26828599	0.00745134	Methylation
cg27256709	0.00154452	Methylation
CHAMP1	0.00654113	RNA
CHGA	0.00488784	RNA
CPQ	0.00157658	RNA
CTSA	0.00478695	RNA
CTSD	0.00200783	RNA
CXorf40B	0.00804989	RNA
CYSTM1	0.00717798	RNA
DHRS3	0.00412203	RNA
DNASE2	0.00471603	RNA
EMC7	0.00448188	RNA
FAM111A	0.0114839	RNA
FAM216A	0.0157849	RNA
FGF2	0.00482342	RNA
FGFR1OP	0.00411807	RNA
FOXJ3	0.00815793	RNA
GALNT14	0.00847002	RNA
GARS	0.00539461	RNA
GPC2	0.00186275	RNA
GRID1	0.00299113	RNA
HDAC2	0.00968349	RNA
HMGB1	0.00481448	RNA
IFIT2	0.00895047	RNA
IFIT3	0.00724197	RNA
KIAA1217	0.00538215	RNA
KLHL23	0.00969544	RNA
LIMS1	0.00530605	RNA
LRRC8B	0.00137154	RNA
MGEA5	0.00627259	RNA
MMP19	0.00642312	RNA
MVP	0.00394569	RNA
MYOCD	0.00247936	RNA
MYOF	0.00318972	RNA
NET1	0.00431584	RNA
NKAIN1	0.00402204	RNA
NPM1P6	0.00492123	RNA
NQO2	0.00402097	RNA
NUP153	0.00300993	RNA
OLA1P1	0.00550735	RNA
OPTN	0.00270058	RNA
PELI1	0.00806491	RNA
PLEKHM2	0.00160088	RNA
PLPP1	0.00626341	RNA
POU4F1	0.00252486	RNA
PTPN21	0.0059383	RNA
RALGAPA2	0.0038507	RNA
RBM19	0.00297894	RNA
RPLP0P6	0.00690205	RNA
RPS4X	0.0190303	RNA
RPS7P11	0.00504639	RNA
SCPEP1	0.0022425	RNA
SLC15A3	0.00762906	RNA
SLC38A7	0.00515071	RNA
SLC39A10	0.0086943	RNA
STAT5B	0.0046217	RNA
STX1A	0.00451841	RNA
SYNC	0.00205132	RNA
TET3	0.00451686	RNA
TFPI2	0.0046513	RNA
TGFBI	0.00159201	RNA
TMEM54	0.0105696	RNA
TRIM22	0.00394699	RNA
UBXN2A	0.00543451	RNA
VAC14	0.0222101	RNA
YWHAZP2	0.0035888	RNA
ZNF234	0.0116252	RNA
ZNF652	0.00271477	RNA
ZNFX1	0.0043786	RNA

[truncated: 35 more sheets: Figure 3B, Figure 3C, Figure 3D , Figure 4A, Figure 4B, Figure 4C, Figure 4D, Figure 4E, Figure 4F, Figure 4G, Figure 5A, Figure 5B , Figure 5C, Figure 5D, Figure 5E, Figure 5F, Figure 6A, Figure 6B, Figure 6D, Sup Figure 1A …]
